# Supplementary material for: Tracking a misclassified pathogen: genomic and epidemiological features of Vibrio paracholerae
Source: Microb Genom. 2026 Jan 12;12(1):001605. doi: 10.1099/mgen.0.001605 (PMC12795556; doi:10.1099/mgen.0.001605)
Supplement: Uncited Supplementary Material 1. [file mgen-12-01605-s001.xls]

## Sheet: TableS1
Table S1. Demographic information of the known and identified Vibrio paracholerae genomes
Access number	Strain	Country	Yr of isolation	Source	Source details	AF-Vpc¹	gANI-Vpc¹	AF-VC²	gANI-VC²	DDH-VC (Formula 2)³	DDH-Vpc (Formula 2)4	Completeness (%)	Contamination (%)	Genome Size (bp)	GC Content (%)
GCA_000221405.1	HE-09					0.91	97.95	0.9	96.2	67.7	81.9	99.99	0.02	3826131	0.47
GCA_000303085.1	HE-16					0.9	98.15	0.89	96.15	66.7	82.7	99.99	0.02	3911386	0.47
GCA_000348085.2	87395					0.91	97.95	0.9	96.18	67.5	81.5	99.99	0.02	3858111	0.47
GCA_000438805.2	VCC19	Brazil	1994	Environment	sewage	0.86	98.13	0.85	96.14	67	82.9	99.99	0.06	4134889	0.47
GCA_000737015.1	490-93	Thailand	1993	Homo sapiens	Diarrhea	0.88	97.9	0.88	96.2	67.7	81.4	99.98	0.45	3913946	0.47
GCA_001402745.1	877-163	Bangladesh	2002	Environment	water	0.87	98.4	0.85	95.99	66	85.1	99.86	1.39	3864837	0.47
GCA_001857455.1	SIO	USA	2000	Environment	water	0.86	97.29	0.86	96.11	66.9	75.6	100	0.43	3998588	0.47
GCA_002097755.1	CISM_300506	Mozambique	2008	Homo sapiens	stool	0.87	97.88	0.86	96.25	68	80.5	100	0	4026639	0.47
GCA_002097815.1	CISM_1163068.5	Mozambique	2012	Homo sapiens	stool	0.87	97.95	0.86	96.17	67.5	81.8	100	0.03	4014933	0.47
GCA_003057775.1	A3_296	Brazil	2017	Homo sapiens	blood	0.9	98.06	0.9	95.88	65.4	82.6	100	0.47	3774522	0.47
GCA_003311905.1	07-2425					0.89	97.9	0.89	96.19	67.5	80.8	100	0	3832137	0.47
GCA_003311945.1	2014V-1107	USA	2014	Homo sapiens	stool	0.87	98	0.86	96.13	67.2	82.3	100	0.01	3987160	0.47
GCA_003311965.1	2016V-1111	USA	2016	Homo sapiens	stool	0.93	98.48	0.89	95.81	65	86.1	100	0	3896089	0.47
GCA_003311975.1	2017V-1105	USA	2017	Homo sapiens	wound	0.86	98.03	0.85	95.99	66.5	83.1	100	0.02	4080506	0.47
GCA_003312005.1	2017V-1110	USA	2017	Homo sapiens	wound	0.85	97.14	0.86	96.17	67.3	74	100	0.15	3993568	0.47
GCA_003312015.1	2017V-1144	USA	2017	Homo sapiens	stool	0.9	98.12	0.89	96.04	66.3	83.2	100	0.02	3868307	0.47
GCA_003312065.1	2016V-1091	USA	2016	Homo sapiens	stool	0.93	98.53	0.91	95.89	65.3	86.1	100	0	3814012	0.47
GCA_003312085.1	2016V-1114	USA	2016	Homo sapiens	stool	0.93	98.48	0.89	95.83	65	86	100	0	3872198	0.47
GCA_003312095.1	2017V-1176	USA	2017	Environment	Animal feed	0.91	98.43	0.89	95.87	64.9	86	100	0.02	3896121	0.47
GCA_003585385.1	173V1015	Bangladesh	2015	Environment	water	0.83	97.88	0.82	96.23	67.6	80.8	100	0.21	4184350	0.47
GCA_003716425.1	O75TS					0.87	98.48	0.86	95.84	65.4	85.6	100	0	4109474	0.47
GCA_004117115.1	FORC_076	South Korea		Homo sapiens		0.87	97.92	0.87	96.19	67.8	81.2	99.98	0.62	4021495	0.47
GCA_006803025.1	A110912Z3	Austria	2011	Animal	zooplankton	0.9	98.23	0.87	96.02	66.1	84.1	100	0	4016726	0.47
GCA_006803035.1	A110829Z6	Austria	2011	Animal	zooplankton	0.91	98.06	0.9	95.99	66.2	82.1	100	0.04	3870465	0.47
GCA_007623975.1	EL2403					0.9	98.33	0.89	96.03	66.2	84.4	100	0.06	3873735	0.47
GCA_007624145.1	EL2338					0.9	98.32	0.88	96.01	66.2	84.4	100	0.17	3888706	0.47
GCA_008083255.1	N2705					0.86	97.28	0.86	96.16	67.1	75.6	100	0.01	3994485	0.47
GCA_008083585.1	N2807					0.89	98.26	0.88	95.93	65.8	84.3	99.99	0.01	3959156	0.47
GCA_008083665.1	N2795					0.89	98.2	0.88	96.01	66	83.6	100	0	3906288	0.47
GCA_008083685.1	N2794					0.87	97.98	0.87	96.13	67.4	81.8	100	0.02	3982497	0.47
GCA_008083755.1	N2791					0.87	98.09	0.86	96.12	67	82.5	100	0.01	3992976	0.47
GCA_008083855.1	N2784					0.9	98.31	0.88	95.99	65.8	84.3	99.99	0.01	3814701	0.47
GCA_008084075.1	N2768					0.88	98.36	0.87	95.96	65.5	84.7	99.99	0.01	3983730	0.47
GCA_008084325.1	N2770					0.85	98.03	0.84	96.03	66.6	82.4	99.99	0.04	4123231	0.47
GCA_008084595.1	N2748					0.91	98.22	0.9	95.98	66.1	84.1	100	0.02	3836387	0.47
GCA_008084835.1	N2706					0.85	97.15	0.85	96.25	67.8	74.6	100	0.05	4044613	0.47
GCA_009898195.1	2290	Brazil	2018	Environment	Sewer	0.9	98.15	0.89	96.18	67	82.6	100	0.03	3930618	0.47
GCA_009898205.1	2204	Brazil	2018	Environment	Sewer	0.91	98.13	0.89	96.18	67.1	82.4	100	0	3897781	0.47
GCA_013414375.1	NALMLE48	Bangladesh	2017	Environment	Household water (Environmental)	0.87	98.12	0.86	96.05	66.4	82.8	100	0.01	4071230	0.47
GCA_013414405.1	NALMLE46	Bangladesh	2017	Environment	Surface Water (Environmental)	0.85	98.17	0.84	96.06	66.4	83	100	0.01	4155341	0.47
GCA_015816125.1		USA				0.85	98.49	0.83	95.85	65	85.9	100	2.61	4221704	0.47
GCA_016456645.1	Vc306	China	2015	Animal	pork	0.92	98.41	0.91	95.98	65.9	85.4	100	0	3998884	0.47
GCA_017169515.1	EDC-717	Bangladesh	2015	Environment	environmental	0.9	98.03	0.89	95.82	65.1	82.4	100	0.13	3816803	0.47
GCA_017169525.1	EDC-792	Bangladesh	2016	Environment	environmental	0.92	98.33	0.91	95.94	65.6	84.9	100	0	3805611	0.47
GCA_017169545.1	EDC-716	Bangladesh	2015	Environment	environmental	0.9	98.02	0.89	95.82	65.1	82.5	100	0.12	3813989	0.47
GCA_018035165.1	EDC-690	Bangladesh	2015	Environment	water	0.88	98.06	0.87	96.08	66.6	82.2	100	0.03	3954661	0.47
GCA_019092625.1	C19x.b	China	2018	Animal	Migratory birds	0.88	98	0.87	95.86	65.7	81.8	100	0.02	3948014	0.47
GCA_019092665.1	C19x.a	China	2018	Animal	Migratory birds	0.89	98.01	0.89	95.86	65.5	81.9	100	0.01	3821441	0.47
GCA_019092705.1	C19p.b	China	2018	Animal	Migratory birds	0.88	97.84	0.86	96.01	66.3	80.4	100	0.33	3981494	0.47
GCA_019092725.1	C19G.b	China	2018	Animal	Migratory birds	0.87	98.01	0.87	95.85	65.6	82.1	100	0.01	3903944	0.47
GCA_019092735.1	C19S.b	China	2018	Animal	Migratory birds	0.86	98.01	0.86	95.85	65.6	82.1	100	0	3957547	0.47
GCA_019092765.1	C19p.c	China	2018	Animal	Migratory birds	0.88	97.84	0.86	96.01	66.3	80.4	100	0.33	3976918	0.47
GCA_019092805.1	C19F.3	China	2018	Animal	Migratory birds	0.9	97.89	0.88	95.86	65.3	80.8	91.48	0.11	3669206	0.47
GCA_019092825.1	C19c.a	China	2018	Animal	Migratory birds	0.88	97.79	0.88	96.03	66.4	80.4	100	0	3932761	0.47
GCA_019092835.1	C19c.B	China	2018	Animal	Migratory birds	0.88	97.79	0.88	96.03	66.5	80.4	100	0.01	3935179	0.47
GCA_019092945.1	C18x.b	China	2018	Animal	Migratory birds	0.87	97.93	0.87	95.87	64.5	80.1	100	0.17	3919141	0.47
GCA_019092965.1	C18s.b	China	2018	Animal	Migratory birds	0.88	97.79	0.87	96.03	66.5	80.4	100	0.02	3954859	0.47
GCA_019092975.1	C18S.a	China	2018	Animal	Migratory birds	0.88	97.78	0.87	96.03	66.5	80.3	100	0.01	3960550	0.47
GCA_019093025.1	C11S.2	China	2018	Animal	Migratory birds	0.88	98.05	0.87	95.84	65.3	82.3	100	0.11	3962584	0.47
GCA_019093035.1	C11G.R	China	2018	Animal	Migratory birds	0.89	98.02	0.88	95.88	65.5	81.9	100	0.31	3910454	0.47
GCA_019093085.1	C8C.2	China	2018	Animal	Migratory birds	0.89	98.03	0.88	95.99	65.7	81.7	100	0.29	3879572	0.47
GCA_019093095.1	C5G.R	China	2018	Animal	Migratory birds	0.89	98.03	0.88	95.99	65.8	81.8	100	0.27	3894584	0.47
GCA_019093125.1	C4C.1	China	2018	Animal	Migratory birds	0.89	98.03	0.88	95.89	65.4	82.1	100	0.01	3926283	0.47
GCA_019093145.1	C1S.2	China	2018	Animal	Migratory birds	0.9	98.04	0.88	95.85	65.3	82.1	100	0	3904080	0.47
GCA_019093165.1	C1C.1	China	2018	Animal	Migratory birds	0.9	98.03	0.89	95.99	65.8	81.8	100	0.34	3862744	0.47
GCA_019093175.1	C2XS.1	China	2018	Animal	Migratory birds	0.88	97.79	0.88	96.03	66.4	80.4	100	0.01	3931265	0.47
GCA_019093205.1	C1F.2	China	2018	Animal	Migratory birds	0.89	98.04	0.88	95.85	65.3	82.1	100	1.41	3924407	0.47
GCA_019400805.1	1375_03	Brazil	2018	Environment	Sewer	0.86	97.97	0.86	96.16	67.4	82	99.99	0.09	3994584	0.48
GCA_019400815.1	2290_01	Brazil	2018	Environment	Sewer	0.9	98.14	0.89	96.17	67	82.6	99.99	0.02	3934515	0.47
GCA_019780445.1	7/2894	Brazil	2018	Homo sapiens	blood	0.91	98.45	0.88	95.89	65.2	85.9	100	0	3901967	0.47
GCA_020103235.1	M18C.4	China	2018	Animal	Migratory birds	0.88	97.79	0.88	96.03	66.4	80.4	100	0.01	3939755	0.47
GCA_023162665.1	RIMD 2214365	Japan	1990			0.9	98.15	0.89	96.12	66.9	83.3	99.99	0.01	3892753	0.47
GCA_023163045.1	RIMD 2214385	India	1993			0.87	98.03	0.87	96.18	67.3	82.5	99.99	0.03	4010832	0.47
GCA_023163205.1	RIMD 2214393	Thailand	1993			0.89	97.9	0.88	96.19	67.7	81.3	100	0.07	3971042	0.47
GCA_023163445.1	RIMD 2214351	Japan	1989			0.89	98.19	0.88	95.98	66.1	83.7	100	0	3932488	0.47
GCA_023163465.1	RIMD 2214350	Japan	1989			0.89	98.26	0.87	95.95	65.8	84.4	100	0.01	4012394	0.47
GCA_023163485.1	RIMD 2214349	Japan	1989			0.88	97.98	0.87	96.11	67.3	81.9	99.99	0.03	3966089	0.47
GCA_023163565.1	RIMD 2214346	Japan	1989			0.9	97.93	0.89	96.15	67.5	81.6	100	0	3867352	0.47
GCA_023163585.1	RIMD 2214345	Japan	1989			0.87	98.08	0.86	96.12	67	82.6	100	0.01	4038766	0.47
GCA_023164025.1	RIMD 2214411	Japan	1992			0.89	97.89	0.88	96.08	67	81.6	99.97	0.05	3890570	0.47
GCA_023164425.1	RIMD 2214430	India	1996			0.89	98.07	0.88	96.1	66.8	82.4	100	0	3965184	0.47
GCA_023164445.1	RIMD 2214431	Thailand	1996			0.89	98	0.88	96.02	66.4	82.3	100	0.08	3974417	0.47
GCA_023164925.1	RIMD 2214448	Bangladesh	2002			0.84	97.79	0.84	96.29	68.6	80.4	100	0.1	4177389	0.47
GCA_023166145.1	RIMD 2214288	India	1975			0.91	98.22	0.89	95.97	66.1	84.1	100	0.02	3870514	0.47
GCA_023166385.1	RIMD 2214300	India	1976			0.88	98.3	0.87	95.95	65.9	84.5	100	0	4005371	0.47
GCA_023167105.1	RIMD 2214313	India	1979			0.89	98.49	0.87	95.89	65.3	85.7	100	0.01	4024419	0.47
GCA_023167285.1	RIMD 2214316	India	1976			0.89	98.36	0.87	95.95	65.7	84.8	99.99	0.01	4010566	0.47
GCA_023167385.1	RIMD 2214320	India	1980			0.85	98.02	0.83	96.04	66.7	82.3	99.99	0.05	4138656	0.47
GCA_023167665.1	RIMD 2214330	Japan	1987			0.9	98.3	0.88	95.99	65.9	84.2	99.99	0	3847636	0.47
GCA_023167985.1	RIMD 2214400	Argentina	1993			0.87	98.18	0.86	95.93	66.3	83.6	100	0.08	4060762	0.47
GCA_024105875.1	PGB-VPC014	Algeria	2018	Environment	Borehole water	0.87	98.14	0.85	96.01	66.4	83.3	100	0.24	4087977	0.47
GCA_024105925.1	PGB-VPC011	Algeria	2018	Environment	Stream water	0.88	98.18	0.87	96.08	66.8	83.4	100	0.1	4082232	0.47
GCA_024105975.1	PGB-VPC010	Algeria	2018	Environment	Stream water	0.84	97.88	0.83	96.22	67.9	81	100	0.23	4226993	0.47
GCA_024106015.1	PGB-VPC007	Algeria	2018	Environment	Public spring water	0.85	98.01	0.84	96.14	67.3	82.2	100	0.18	4177535	0.47
GCA_024106035.1	PGB-VPC004	Algeria	2018	Environment	Spring water	0.89	98.12	0.88	96.07	66.7	83.2	99.99	0	3953768	0.47
GCA_024106075.1	PGB-VPC002	Algeria	2018	Environment	Sea water	0.88	98.14	0.87	96.06	66.6	83.1	100	0	3999026	0.47
GCA_024106085.1	PGB-VPC001	Algeria	2018	Environment	Public distribution water	0.88	98.15	0.87	96.07	66.6	83.1	100	0	4055158	0.47
GCA_024106095.1	PGB-VPC003	Algeria	2018	Environment	Stored water	0.88	98.14	0.87	96.06	66.6	83.1	100	0	4003719	0.47
GCA_026613255.1	NIHE_76	Viet Nam	2015	Environment	Environment	0.84	98.16	0.85	96.17	67.2	83.6	100	0.11	4108123	0.48
GCA_026613355.1	NIHE_71	Viet Nam	2014	Environment	Environment	0.83	98.14	0.82	96.1	66.1	82.9	100	0.11	4234726	0.47
GCA_026613915.1	NIHE_42	Viet Nam		Environment	Environment	0.86	97.94	0.85	96.19	67.4	81.6	100	0.47	4035659	0.47
GCA_026614055.1	NIHE_40	Viet Nam		Environment	Environment	0.87	97.94	0.87	96.2	67.5	81.5	100	0.24	3974058	0.47
GCA_027921665.1	9-06	Russia	2006	Environment	water	0.89	98.26	0.88	95.97	66.2	84.1	100	0.04	3959527	0.47
GCA_028487825.1	CFSAVC_136	China	2018	Environment	Aquatic products	0.9	98.27	0.89	96.07	66.5	83.9	100	0	3944175	0.47
GCA_028487925.1	CFSAVC_128	China	2018	Environment	Aquatic products	0.88	98.41	0.87	95.93	65.5	85.1	100	0.01	4020504	0.47
GCA_028490905.1	CFSAVC_025	China	2018	Environment	Aquatic products	0.93	98.4	0.9	95.92	65.7	85.3	99.99	0	3829965	0.47
GCA_028493945.1	CFSAVC_411	China	2018	Environment	Aquatic products	0.9	98.42	0.88	95.88	65.1	85.5	100	0	3943557	0.47
GCA_028496485.1	CFSAVC_275	China	2018	Environment	Aquatic products	0.85	98.3	0.84	96.07	66.6	84	99.99	4.47	3950163	0.47
GCA_028497225.1	CFSAVC_524	China	2018	Environment	Aquatic products	0.85	98.22	0.84	96.04	66.5	83.8	100	4.06	4189204	0.47
GCA_028497255.1	CFSAVC_522	China	2018	Environment	Aquatic products	0.89	98.23	0.88	96.03	66.5	83.9	100	0.03	4006569	0.47
GCA_030710345.1	DRC186	Democratic Republic of the Congo	2011	Homo sapiens		0.88	98.45	0.86	95.93	65.4	85.6	100	0.15	4107581	0.47
GCA_030718785.1	DRC187	Democratic Republic of the Congo	2011	Homo sapiens	human	0.89	98.45	0.87	95.93	65.4	85.6	100	0.01	4066687	0.47
GCA_032255275.1	905461	United Kingdom	2020	Homo sapiens	human	0.85	98.53	0.83	95.91	65.7	86.2	100	9.69	4130230	0.47
GCA_032287145.1		Germany	2012	Homo sapiens	ear	0.86	98.43	0.85	95.91	65.6	85.6	100	4.03	4074118	0.48
GCA_033803245.2	978823	China	2023	Homo sapiens	feces	0.85	97.95	0.86	96.12	67.2	82.1	100	0.08	4119584	0.47
GCA_033952905.1	984482	United Kingdom	2020	Homo sapiens	human	0.85	98.52	0.83	95.91	65.6	86.1	100	9.74	4141401	0.47
GCA_033953145.1	942819	United Kingdom	2020	Homo sapiens	human	0.85	98.52	0.83	95.9	65.6	86.1	100	9.86	4125950	0.47
GCA_035782045.1	R18256	Brazil	1994	Environment	environment	0.9	97.95	0.89	96.19	67.5	81.6	99.99	0.01	3860043	0.47
GCA_035782075.1	R18295	Brazil	2001	Environment	environment	0.88	98.15	0.87	96.06	66.1	83	100	0.06	3963746	0.47
GCA_035782095.1	R18276	Brazil	1994	Environment	environment	0.82	98.34	0.8	95.99	65.8	84.8	100	0.22	4259289	0.47
GCA_037154355.1	non-O1/non-O139	Spain	2021	Homo sapiens	culture	0.89	98.02	0.88	96.11	66.9	81.8	100	0.01	3931193	0.47
GCA_040718895.1	Cam10	Cameroon	2018	Environment	Seasonal stream	0.94	98.42	0.93	95.99	66	85.5	99.99	0	3757529	0.47
GCA_041004525.1	2022V-1141	USA	2022			0.86	98.15	0.85	95.95	65.9	83.2	100	6.24	4075783	0.47
GCA_041004535.1	PNUSAV005386	USA	2024	Homo sapiens	stool	0.84	98.04	0.83	96.06	66.9	82.3	100	3.89	4141745	0.47
GCA_041004565.1	2015V-1020	USA	2015			0.87	98.17	0.86	96.08	66.7	83.7	99.98	2.78	4017396	0.47
GCA_041004625.1	2015V-1070	USA	2015			0.84	98.02	0.83	96.13	67	82.2	100	8.65	4152065	0.47
GCA_041004665.1	2021V-1094	USA	2021			0.89	97.79	0.87	95.97	65.7	80.1	100	2.36	3966561	0.47
GCA_041004745.1	1537243	United Kingdom	2024	Homo sapiens	human	0.86	97.95	0.86	96.18	67.6	81.5	100	4.72	4014750	0.47
GCA_041004825.1	PNUSAV003890	USA				0.89	97.89	0.88	96.19	67.8	81.2	100	2.49	3936628	0.47
GCA_041004845.1	PNUSAV003833	USA	2023			0.85	98.13	0.84	96.07	66.5	83.4	100	2.37	4139739	0.47
GCA_041004955.1	2014V-1107	USA	2014			0.85	97.99	0.84	96.13	67.2	82.2	99.99	3.27	4108223	0.47
GCA_041004975.1	2021V-1022	USA	2021			0.84	98.06	0.83	96.07	67	82.3	99.98	7.13	4130359	0.47
GCA_041004995.1	PNUSAV002873	USA	2022			0.88	98.15	0.86	95.95	65.9	83.1	100	4.56	3998168	0.47
GCA_041005035.1	PNUSAV002832	USA	2022			0.86	97.98	0.85	96.14	67.3	81.6	99.99	8.17	4041896	0.47
GCA_041005135.1	PNUSAV001886	USA	2021			0.85	97.54	0.84	96.17	67.1	77.6	99.99	5.64	4065819	0.47
GCA_041005155.1	19MO11TI08-V	USA	2019	Animal	Tilapia	0.85	98.09	0.84	96.03	66.5	82.6	100	3.65	4150204	0.47
GCA_041005235.1	PNUSAV005398	USA	2024	Homo sapiens	blood	0.85	98.19	0.84	96.09	66.6	83.7	99.98	2.44	4064034	0.47
GCA_041005255.1	873433	United Kingdom	2020	Homo sapiens	human	0.84	97.99	0.82	96.14	66.9	81.5	100	5.43	4157476	0.47
GCA_041005295.1	1651147	United Kingdom	2022	Homo sapiens	human	0.89	98.11	0.88	96.05	66.8	82.9	99.99	3.85	3896333	0.47
GCA_041005315.1	2022V-1029	USA	2022			0.89	97.98	0.88	96.15	67.1	81.6	99.99	2.6	3925628	0.47
GCA_041005405.1	PNUSAV002903	USA	2022			0.87	98.45	0.86	95.88	65.4	85.8	100	4.97	4031174	0.47
GCA_041005445.1	PNUSAV001130	USA				0.89	97.81	0.87	96.32	68.4	80.5	99.99	0.88	3902907	0.47
GCA_041005545.1	617890		2018	Homo sapiens	feces	0.79	97.88	0.79	96.19	68.1	80.6	100	3.9	4332764	0.47
GCA_041005565.1	555456		2018	Homo sapiens	feces	0.82	98.04	0.81	96.06	66.7	82.6	99.99	6.63	4214054	0.47
GCA_041005585.1	555457		2018	Homo sapiens	feces	0.88	98.36	0.86	95.94	65.7	85	99.87	2.52	3964007	0.47
GCA_041005605.1	498820		2017	Homo sapiens		0.87	98.3	0.86	95.98	65.9	84.4	100	6.36	4005334	0.47
GCA_041005625.1	229148		2015	Homo sapiens		0.84	98	0.84	96.21	67.7	81.6	99.93	7.48	4081640	0.47
GCA_041005645.1	467330		2018	Homo sapiens		0.91	98.48	0.9	95.86	65.4	86.3	100	2.48	3849129	0.47
GCA_041005665.1	495744		2017	Homo sapiens		0.89	97.88	0.89	96.26	68.1	80.7	100	1.39	3852501	0.47
GCA_041005725.1	506314		2017	Homo sapiens		0.91	98.39	0.89	95.85	65.3	85.8	100	0.53	3893630	0.47
GCA_041005745.1	333072		2016	Homo sapiens		0.88	97.94	0.87	96.23	67.8	81.3	99.98	0.87	3909514	0.47
GCA_041005765.1	PNUSAV005192	USA	2024	Homo sapiens	stool	0.87	97.85	0.86	96.31	68.3	80.6	100	4.59	4008686	0.47
GCA_041005785.1	617891		2018	Homo sapiens	feces	0.77	97.88	0.77	96.19	68.2	80.7	100	8.63	4446616	0.47
GCA_041005925.1	PNUSAV001518	USA	2021			0.87	98.05	0.86	96.06	66.9	82.2	99.99	2.01	4017342	0.47
GCA_041005975.1	PNUSAV005507	USA	2024	Homo sapiens		0.82	97.96	0.82	96.28	67.7	81.2	100	8.17	4210895	0.47
GCA_041006005.1	2021V-1076	USA	2021			0.86	97.55	0.85	96.18	67.1	77.6	100	3.01	4039824	0.47
GCA_041006165.1	229135		2015	Homo sapiens		0.85	98.06	0.84	96.04	66.5	82.7	100	5.47	4115646	0.47
GCA_041447535.1	Vc306	China	2021	Animal	Ctenopharyngodon idella	0.87	98.32	0.87	95.98	66.2	84.2	100	0	4062960	0.47
GCA_042700635.1		Australia	2015	Homo sapiens	clinical	0.85	97.86	0.84	96.24	68	81.1	100	7.05	4087055	0.47
GCA_042700655.1	BFS568	Bangladesh	2019			0.87	98.11	0.86	96.05	66.5	82.9	100	2.26	4034373	0.47
GCA_042705445.1		Germany	2015	Homo sapiens	stool	0.85	97.99	0.85	96.25	68.2	81.6	100	5.32	4093623	0.47
GCA_043002275.1	AUSMDU00028283	Australia	2009	Homo sapiens	human	0.88	98.5	0.86	95.91	65.6	86	100	9.11	4020981	0.47
GCA_043004685.1	AUSMDU00094240	Australia	2017	Homo sapiens	human	0.85	98.02	0.84	96.1	67	82	99.99	4.62	4122611	0.47
GCA_043004705.1	AUSMDU00094235	Australia	2016	Homo sapiens	human	0.88	98.2	0.87	96.05	66.5	83.6	99.99	2.49	3966410	0.47
GCA_043007915.1	AUSMDU00095505	Australia	2009	Homo sapiens	human	0.87	98.22	0.85	96.03	66.8	83.4	100	7.71	4117960	0.47
GCA_043352035.1	4-06	Russia	2006	Environment	water	0.87	97.98	0.86	96.16	67.1	81.4	99.99	0	4076638	0.47
GCA_045015845.1	9-E	Chile	1993	Animal	Mollusk	0.84	98.16	0.83	96.08	66.7	83.2	99.99	3.86	4168422	0.47
GCA_045015915.1	NN3-ADS	Chile	2010	Homo sapiens		0.87	98.24	0.86	95.94	66.2	84.5	99.98	1.08	3991751	0.47
GCA_045016245.1		Germany	2015			0.91	98.45	0.89	95.91	65.4	85.6	100	1.96	3876257	0.48
GCA_045016265.1		Germany	2015			0.9	98.43	0.88	95.92	65.4	85.6	100	3.37	3918717	0.48
GCA_045016285.1		Germany	2014	Homo sapiens	blood	0.89	98.29	0.88	95.99	66.2	84.6	100	6.08	3920689	0.47
GCA_045016305.1		Germany	2018	Environment	Water	0.88	98.34	0.88	95.96	66.1	84.5	100	4.46	3921855	0.47
GCA_045016505.1		Germany	2021	Homo sapiens	wound (abdomen)	0.89	98.18	0.88	96.1	66.9	83.5	100	3.62	3914175	0.48
GCA_045016605.1		Germany	2021	Homo sapiens	blood	0.84	98.03	0.83	96.09	67.2	82.5	100	4.34	4165039	0.48
GCA_045017415.1	OA01832296	South Africa	2019	Environment	Water/River, Environment, Water	0.88	98.08	0.87	96.16	67.3	82.6	99.99	3.27	3971674	0.47
GCA_045017425.1	OA02024540	South Africa	2020	Environment	Water/River, Environment, Water	0.87	97.94	0.87	96.22	67.7	81.7	99.99	6.4	3941491	0.47
GCA_045017455.1	OA01842978	South Africa	2020	Environment	Water/River, Environment, Water	0.85	97.96	0.85	96.17	67.5	81.3	100	9.36	4013356	0.47
GCA_045017475.1	HM00176690	South Africa	2020	Environment	Water/River, Environment, Water	0.88	97.99	0.87	96.18	67.5	81.5	100	4.62	3922610	0.47
GCA_045017495.1	HM00176691	South Africa	2020	Environment	Water/River, Environment, Water	0.88	97.99	0.87	96.17	67.5	81.5	100	4.62	3924672	0.47
GCA_045017515.1		Australia	2008	Homo sapiens	clinical	0.91	98.4	0.89	95.9	65.4	85	100	1.89	3924011	0.47
GCA_045017535.1		Australia	2001	Homo sapiens	clinical	0.9	98.35	0.88	95.94	65.8	84.8	100	2.22	3939556	0.47
GCA_045017555.1		Australia	2010	Homo sapiens	clinical	0.87	98.19	0.85	96.02	66.4	83.8	100	4.83	4018886	0.47
GCA_045017795.1	BFS560	Bangladesh	2019			0.87	98.12	0.86	96.04	66.5	83	100	2.08	4015688	0.47
GCA_045017815.1	BFS565	Bangladesh	2019			0.84	98.06	0.83	96.07	66.7	82.4	99.99	3.26	4149378	0.47
GCA_045017835.1	BFS566	Bangladesh	2019			0.85	98.06	0.84	96.07	66.7	82.4	99.99	1.77	4113736	0.47
GCA_045017855.1	BFS549	Bangladesh	2018			0.86	98.13	0.85	96.03	66.4	82.9	99.99	4.39	4099701	0.47
GCA_045018705.1	Classical					0.89	98.36	0.86	95.88	65.2	85.5	99.96	6.24	4009889	0.47
GCA_045018735.1	Non O1					0.85	98.03	0.84	96.07	67.1	82.6	99.99	7.46	4103935	0.47
GCA_045018755.1	Non O1					0.86	98.12	0.85	96.16	67.5	82.8	99.99	8.96	4046734	0.47
GCA_045018795.1	Non O1					0.84	98.03	0.83	96.13	67.3	82.5	99.99	10.83	4191754	0.47
GCA_045018815.1	Non O1					0.86	97.93	0.85	96.16	67.2	81.6	99.99	5.02	4017500	0.47
GCA_045018855.1	NAGP2	Thailand	1985	Homo sapiens	clinical	0.83	97.84	0.82	96.32	68.7	80.3	100	8.62	4174318	0.47
GCA_045182605.1	CFSAN090155	USA	2018	Environment	fresh water tilapia tank	0.88	98.41	0.86	95.92	65.6	85.2	100	7.14	4051686	0.47
GCA_045182645.1	CFSAN090156	USA	2018	Environment	Saltwater crab tank	0.9	98.4	0.88	95.91	65.6	85.1	100	3.31	3940448	0.47
GCA_045182665.1	CFSAN090157	USA	2018	Environment	Utensils	0.89	98.41	0.87	95.92	65.5	85.1	100	4.12	3970945	0.47
GCA_045182705.1	CFSAN090176	USA	2018	Environment	Ice Display	0.91	98.48	0.89	95.89	65.4	86.1	99.99	2.98	3932023	0.47
GCA_045182875.1	CFSAN090159	USA	2018	Environment	frozen tilapia	0.87	98.4	0.85	95.91	65.6	85.1	100	9.13	4069506	0.47
GCA_046529845.1	1641856	United Kingdom	2024	Homo sapiens	human	0.88	98.02	0.88	96.13	67.1	82	100	2.67	3890340	0.47
GCA_046530435.1	1563823	United Kingdom	2024	Homo sapiens	human	0.9	98.1	0.89	96.07	66.8	82.7	100	2.72	3881910	0.47
GCA_047251285.1		USA	2010	Environment	Environment	0.85	97.25	0.85	96.16	67.2	75.5	100	3.1	4016416	0.47
GCA_048551175.1	JNQH1074	China	2023	Homo sapiens	sputum	0.87	97.85	0.86	96.22	67.8	81.2	100	0.02	4027889	0.47
GCA_048551205.1	JNQH1075	China	2023	Homo sapiens	sputum	0.87	97.85	0.86	96.22	67.8	81.1	100	0.02	4027356	0.47
GCA_049266885.1	1979	Mexico	2016	Environment	water	0.86	97.81	0.85	96.34	68.5	80.7	100	1.51	4058663	0.47
GCA_049266905.1	1980	Mexico	2016	Environment	water	0.86	97.81	0.85	96.34	68.5	80.6	100	1.48	4054842	0.47
GCA_049268465.1	OA02024540-VCH	South Africa	2020	Environment	water	0.87	97.94	0.86	96.22	67.8	81.7	99.99	7.27	3966579	0.47
GCA_049268525.1	OA01842978-VCH	South Africa	2020	Environment	water	0.85	97.96	0.84	96.17	67.5	81.3	100	9.79	4028715	0.47
GCA_049269705.1	OA01832296-VCH	South Africa	2019	Environment	water	0.86	98.08	0.84	96.16	67.4	82.6	100	9.18	4083027	0.47
GCA_049269725.1	HM00176690-VCH	South Africa	2020	Environment	water	0.88	97.99	0.87	96.18	67.5	81.5	100	4.77	3940038	0.47
GCA_049269745.1	HM00176691-VCH	South Africa	2020	Environment	water	0.88	97.99	0.87	96.17	67.6	81.5	100	4.77	3941265	0.47
GCA_049336985.1	PNCV000018	Canada	2014	Homo sapiens	stool	0.85	97.91	0.84	96.18	67.4	81.1	100	5.24	4082940	0.47
GCA_049343765.1	PNCV000169	Canada	2004	Homo sapiens	ear	0.89	97.72	0.88	96.03	66.4	79.4	99.99	1.26	3921832	0.47
GCA_049391445.1	PNCV000055	Canada	2017	Homo sapiens	Tissue	0.89	98	0.88	95.96	66	81.5	100	3.13	3888690	0.47
GCA_049391505.1	PNCV000167	Canada	2003	Homo sapiens	ear	0.87	97.78	0.86	96.05	66.3	79.8	100	3.68	3981143	0.47
GCA_049391525.1	PNCV000151	Canada	2002	Homo sapiens	stool	0.86	98.06	0.85	96.22	67	82.1	99.98	3.31	4077270	0.47
GCA_049391905.1	PNCV000047	Canada	2015	Homo sapiens	Tissue	0.81	97.13	0.81	96.18	67.5	74.5	100	7.6	4226998	0.47
GCA_049392115.1	PNCV000223	Canada	1999	Homo sapiens	ear	0.86	97.56	0.85	96.16	67	77.9	100	3.05	4019411	0.47
GCA_049392145.1	PNCV000186	Canada	2009	Homo sapiens	stool	0.85	97.75	0.85	96.32	68.5	80.1	100	4.25	4096242	0.47
GCA_049412985.1	PNCV000017	Canada	2017	Homo sapiens	stool	0.84	98.09	0.82	96.14	66.9	82.7	100	0.96	4211994	0.47
GCA_049414605.1	PNCV000096	Canada	2020	Homo sapiens	stool	0.88	98.11	0.86	96.04	66.5	83	99.94	1.01	3928359	0.47
GCA_049415285.1	PNCV000013	Canada	2016	Homo sapiens	stool	0.82	97.89	0.82	96.19	68.3	81.3	100	1.66	4269511	0.47
GCA_900324435.1	4295STDY6534200	Bangladesh	2013			0.86	98.11	0.85	96.05	66.7	82.8	99.99	0.05	4123525	0.47
GCA_900538065.1	NCTC 30	Egypt	1916	Homo sapiens		1	100	0.88	95.76	64.5	100	99.98	0	3952356	0.47
¹ AF or gANI values using V. paracholerae as reference; ² AF or gANI values using V. cholerae as reference; ³ dDDH values using V. cholerae as reference; 4 dDDH values using V. paracholerae as reference.
Highlighted genomes represent the already known V. paracholerae.

## Sheet: TableS2
Table S2. Gene coverage (%) of virulence genes identified in the V. paracholerae genomes
Genome	VC0395_RS15455	VC0395_RS15460	VCA0109	VCA0122	VC_RS04610	VC_RS04620	VC_RS09110	VPA1353	VP_RS21585	VP_RS21620	VP_RS21640	VP_RS21705	cheA	cheB	cheR	cheV	cheW	cheY	cheZ	chxA	clpB/vasG	cqsA	epsC	epsD	epsE	epsF	epsG	epsH	epsI	epsJ	epsK	epsL	epsM	epsN	flaA	flaB	flaC	flaD	flaE	flaG	flaI	fleN/flhG	fleR/flrC	fleS/flrB	flgA	flgB	flgC	flgD	flgE
GCA_000221405.1	100	100	100	99.59	100	100	94.46	.	.	.	.	.	100	99.91	100	100	100	100	100	98.3	100	100	100	100	100	100	100	100	100	100	100	100	100	.	100	100	100	100	100	100	100	100	100	100	100	100	100	100	100
GCA_000303085.1	100	100	100	99.59	100	100	98.7	.	.	.	.	.	100	99.91	100	100	100	100	100	.	100	100	100	100	100	100	100	100	100	100	100	100	100	.	100	100	100	100	100	100	100	100	100	100	100	100	100	100	100
GCA_000348085.2	100	100	100	99.59	100	100	98.7	.	.	.	.	.	100	99.91	100	100	100	100	100	99.23	100	100	100	99.65	100	100	100	100	100	100	100	100	100	100	100	100	100	100	100	100	100	100	100	100	100	100	100	100	100
GCA_000438805.2	100	100	100	100	100	100	98.7	.	.	.	.	.	100	99.74	100	100	100	100	100	.	100	100	100	100	100	100	100	100	100	100	100	100	100	100	100	100	100	100	100	100	100	100	100	100	100	100	100	100	100
GCA_000737015.1	.	100	100	99.59	100	100	.	.	.	.	.	.	100	99.91	100	100	100	100	100	.	100	100	100	99.65	100	100	100	100	100	100	100	100	100	100	100	100	100	100	100	100	100	100	100	100	100	100	100	100	100
GCA_001402745.1	100	99.94	100	95.47	100	99.97	98.7	.	.	.	.	.	100	99.91	100	100	100	100	100	98.3	100	100	99.89	100	100	100	100	100	100	100	100	99.92	100	99.87	100	100	100	100	99.91	100	100	100	100	100	100	100	100	100	100
GCA_001857455.1	100	100	100	99.59	100	100	98.65	.	.	.	.	.	100	99.74	100	100	100	100	100	98.3	100	100	100	99.65	100	100	100	100	100	100	100	100	100	100	100	100	100	100	100	100	100	100	100	100	100	100	100	100	100
GCA_002097755.1	100	100	100	100	100	100	98.7	.	.	.	.	.	100	99.91	100	100	100	100	100	98.3	100	100	100	100	100	100	100	100	100	100	100	100	100	98.42	100	100	100	100	100	100	100	100	100	100	100	100	100	100	100
GCA_002097815.1	100	100	100	99.59	100	100	98.7	.	.	.	.	.	100	100	100	100	100	100	100	98.3	100	100	100	100	100	100	100	100	100	100	100	100	100	100	100	100	100	100	100	100	100	100	100	100	100	100	100	100	100
GCA_003057775.1	100	100	100	99.59	99.49	99.97	98.7	.	.	.	.	.	100	100	100	100	100	100	100	.	100	100	100	100	100	100	100	100	100	100	100	100	100	100	100	100	100	100	100	100	100	100	100	100	100	99.49	100	100	99.92
GCA_003311905.1	100	100	100	99.59	100	100	98.7	.	.	.	.	.	100	99.91	100	100	100	100	100	.	100	100	100	100	100	100	100	100	100	100	100	100	100	100	100	100	100	100	100	100	100	100	100	100	100	100	100	99.15	100
GCA_003311945.1	100	100	100	100	100	100	98.7	.	.	.	.	.	100	99.91	100	100	100	100	100	98.3	100	100	100	100	100	100	100	100	100	100	100	100	100	98.42	100	100	100	100	100	100	100	100	100	100	100	100	100	100	100
GCA_003311965.1	100	100	100	95.47	100	100	98.7	.	.	.	.	.	100	99.91	100	100	100	100	100	.	100	100	100	100	100	100	100	100	100	100	100	100	100	100	100	100	100	100	100	100	100	100	100	100	100	100	100	100	100
GCA_003311975.1	100	100	100	100	100	100	98.7	.	.	.	.	.	100	99.91	100	97.09	100	100	100	98.3	100	100	100	99.65	100	100	100	100	100	100	100	100	100	100	100	100	100	100	100	100	100	100	100	100	100	100	100	100	100
GCA_003312005.1	100	100	100	99.59	.	100	98.65	.	.	.	.	.	100	99.74	100	100	100	100	100	.	100	100	100	99.56	100	100	100	100	100	100	100	100	100	100	100	100	100	100	100	100	100	100	100	100	100	100	100	100	100
GCA_003312015.1	100	100	100	95.47	100	100	98.7	.	.	.	.	.	100	99.91	100	100	100	100	100	.	100	100	100	99.65	100	100	100	100	100	100	100	100	100	100	100	100	100	100	100	100	100	100	100	100	100	100	100	100	100
GCA_003312065.1	100	100	100	95.47	100	100	98.7	.	.	.	.	.	100	99.91	100	100	100	100	100	98.3	100	100	100	99.65	100	100	100	100	100	100	100	100	100	100	100	100	100	100	100	100	100	100	100	100	100	100	100	100	100
GCA_003312085.1	100	100	100	95.47	100	100	98.65	.	.	.	.	.	100	99.91	100	100	100	100	100	.	100	100	100	99.65	100	100	100	100	100	100	100	100	100	100	100	100	100	100	100	100	100	100	100	100	100	100	100	100	100
GCA_003312095.1	100	100	100	95.47	100	99.97	98.7	.	.	.	.	.	100	99.91	100	100	100	100	100	.	100	100	100	99.65	100	100	100	100	100	100	100	100	100	100	100	100	100	100	100	100	100	100	100	100	100	100	100	100	100
GCA_003585385.1	100	100	100	99.59	100	98.96	98.7	.	.	.	.	.	100	99.91	100	100	100	100	100	.	100	100	100	99.65	100	100	100	100	100	100	100	100	100	100	100	100	100	100	100	100	100	100	100	100	100	100	100	100	100
GCA_003716425.1	100	100	100	95.47	100	99.97	98.7	.	.	.	.	.	99.75	99.91	100	100	100	100	100	98.3	100	100	100	100	100	100	100	100	100	100	100	100	100	100	100	100	100	100	100	100	100	100	100	100	100	100	100	100	100
GCA_004117115.1	100	99.94	100	99.59	100	100	98.7	.	.	.	.	.	100	99.91	100	100	100	100	100	.	100	100	100	99.65	100	100	100	100	100	100	100	100	100	100	100	100	100	100	100	100	100	100	100	100	100	100	100	100	100
GCA_006803025.1	100	100	100	94.24	100	100	98.7	.	.	.	.	.	100	100	100	100	100	100	100	99.02	100	100	100	100	100	100	100	100	100	100	100	100	100	100	100	100	100	100	100	100	100	100	100	100	100	100	100	100	100
GCA_006803035.1	100	100	100	95.47	.	100	98.7	.	.	.	.	.	100	99.91	100	100	100	100	100	.	100	100	100	100	100	100	100	100	100	100	100	100	100	100	100	100	100	100	100	100	100	100	100	100	100	100	100	100	100
GCA_007623975.1	100	100	100	99.59	100	100	94.46	.	.	.	.	.	100	99.91	100	100	100	100	100	.	100	100	100	99.65	100	100	100	100	100	100	100	100	100	.	100	100	100	100	100	100	100	100	100	100	100	100	100	100	100
GCA_007624145.1	100	100	100	99.59	100	100	94.46	.	.	.	.	.	.	99.91	100	100	100	100	100	.	100	100	100	99.65	100	100	100	100	100	100	100	100	100	.	100	100	100	100	100	100	100	100	100	100	100	100	100	100	100
GCA_008083255.1	100	100	100	100	100	100	98.65	.	.	.	.	.	100	99.74	100	100	100	100	100	98.09	100	100	100	99.65	100	100	100	100	100	100	100	100	100	100	100	100	100	100	100	100	100	100	100	100	100	100	100	100	100
GCA_008083585.1	100	100	100	95.47	98.11	100	98.7	.	.	.	.	.	100	100	100	100	100	100	100	.	100	100	100	97.33	100	100	100	100	100	100	100	100	100	100	100	100	100	100	100	100	100	100	100	100	100	100	100	100	100
GCA_008083665.1	100	100	100	95.47	100	100	98.7	.	.	.	.	.	100	100	100	100	100	100	100	.	100	100	100	100	100	100	100	100	100	100	100	100	100	100	100	100	100	100	100	100	100	100	100	100	100	100	100	100	100
GCA_008083685.1	100	100	100	100	100	100	98.7	.	.	.	.	.	100	99.91	100	100	100	100	100	.	100	100	100	100	100	100	100	100	100	100	100	100	100	98.42	100	100	100	100	100	100	100	100	100	100	100	100	100	100	100
GCA_008083755.1	100	100	100	99.59	100	100	98.7	.	.	.	.	.	100	100	100	100	100	100	100	.	100	100	100	100	100	100	100	100	100	100	100	100	100	100	100	100	100	100	100	100	100	100	100	100	100	100	100	100	100
GCA_008083855.1	100	100	100	99.59	100	100	98.7	.	.	.	.	.	100	99.91	100	100	100	100	100	.	100	100	100	99.65	100	100	100	100	100	100	100	100	100	98.42	100	100	100	100	100	100	100	100	100	100	100	100	100	100	100
GCA_008084075.1	100	100	100	99.59	100	100	98.7	.	.	.	.	.	100	99.91	100	100	100	100	100	.	100	100	100	99.65	100	100	100	100	100	100	100	100	100	100	100	100	100	100	100	100	100	100	100	100	100	100	100	100	100
GCA_008084325.1	100	100	100	100	100	100	98.7	.	.	.	.	.	100	99.91	100	100	100	100	100	.	100	100	100	100	100	100	100	100	100	100	100	100	100	100	100	100	100	100	100	100	100	100	100	100	100	100	100	100	100
GCA_008084595.1	100	100	100	99.59	100	100	98.7	.	.	.	.	.	100	99.74	100	100	100	100	100	.	100	100	100	100	100	100	100	100	100	100	100	100	100	98.42	100	100	100	100	100	100	100	100	100	100	100	100	100	100	100
GCA_008084835.1	100	100	100	99.59	.	100	98.65	.	.	.	.	.	100	99.74	100	100	100	100	100	98.25	100	100	100	100	100	100	100	100	100	100	100	100	100	100	100	100	100	100	100	100	100	100	100	100	100	100	100	100	100
GCA_009898195.1	100	100	100	99.59	100	100	98.7	.	.	.	.	.	100	99.91	100	100	100	100	100	.	100	100	100	100	100	100	100	100	100	100	100	100	100	100	100	100	100	100	100	100	100	100	100	100	100	100	100	100	100
GCA_009898205.1	100	100	100	99.59	100	100	98.7	.	.	.	.	.	100	99.91	100	100	100	100	100	.	100	100	100	100	100	100	100	100	100	100	100	100	100	100	100	100	100	100	100	100	100	100	100	100	100	100	100	100	100
GCA_013414375.1	100	100	100	99.59	100	98.96	98.7	.	.	.	.	.	100	99.91	100	100	100	100	100	.	100	100	100	100	100	100	100	100	100	100	100	100	100	100	100	100	100	100	100	100	100	100	100	100	100	100	100	100	100
GCA_013414405.1	100	100	100	100	100	100	98.7	.	.	.	.	.	100	100	100	100	100	100	100	.	100	100	100	99.65	100	100	100	100	100	100	100	100	100	100	100	100	100	100	100	100	100	100	100	100	100	100	100	100	100
GCA_015816125.1	100	100	100	95.47	100	100	98.7	.	.	.	.	.	99.75	99.91	100	100	100	100	100	98.3	100	100	100	99.65	100	100	100	100	100	100	100	100	100	100	100	100	100	100	100	100	100	100	100	100	100	100	100	100	100
GCA_016456645.1	100	100	100	95.47	100	100	98.7	.	.	.	.	.	100	99.91	100	100	100	100	100	98.3	100	100	100	100	100	100	100	100	100	100	100	100	100	100	100	100	100	100	100	100	100	100	100	100	100	100	100	100	100
GCA_017169515.1	100	100	100	99.59	100	99.97	98.7	.	.	.	.	.	100	100	100	100	100	100	100	.	100	100	100	99.65	100	100	100	100	100	100	100	100	100	100	100	100	100	100	100	100	100	100	100	100	100	100	100	100	100
GCA_017169525.1	100	100	100	95.47	100	100	98.7	.	.	.	.	.	100	99.91	100	100	100	100	100	98.3	100	100	100	100	100	100	100	100	100	100	100	100	100	100	100	100	100	100	100	100	100	100	100	100	100	100	100	100	100
GCA_017169545.1	100	100	100	99.59	100	99.97	98.7	.	.	.	.	.	100	100	100	100	100	100	100	.	100	100	100	99.65	100	100	100	100	100	100	100	100	100	100	100	100	100	100	100	100	100	100	100	100	100	100	100	100	100
GCA_018035165.1	100	100	100	99.59	100	99.97	98.7	.	.	.	.	.	100	100	100	100	100	100	100	98.3	100	100	100	100	100	100	100	100	100	100	100	100	100	100	100	100	100	100	100	100	100	100	100	100	100	100	100	100	100
GCA_019092625.1	100	100	100	99.18	.	100	98.7	.	.	.	.	.	100	99.91	100	100	100	100	100	.	100	100	100	100	100	100	100	100	100	100	100	100	100	100	100	100	100	100	100	100	100	100	100	100	100	100	100	100	100
GCA_019092665.1	100	100	100	99.18	.	100	98.7	.	.	.	.	.	100	99.91	100	100	100	100	100	.	100	100	100	100	100	100	100	100	100	100	100	100	100	100	100	100	100	100	100	100	100	100	100	100	100	100	100	100	100
GCA_019092705.1	100	100	100	100	.	100	98.7	.	.	.	.	.	100	99.91	100	99.78	100	100	100	.	100	100	100	99.65	100	100	100	100	100	100	100	100	100	100	100	100	100	100	100	100	100	100	100	100	100	100	100	100	100
GCA_019092725.1	100	100	100	99.18	.	100	98.7	.	.	.	.	.	100	99.91	100	100	100	100	100	.	100	100	100	100	100	100	100	100	100	100	100	100	100	100	100	100	100	100	100	100	100	100	100	100	100	100	100	100	100
GCA_019092735.1	100	100	100	99.18	.	100	98.7	.	.	.	.	.	100	99.91	100	100	100	100	100	.	100	100	100	100	100	100	100	100	100	100	100	100	100	100	100	100	100	100	100	100	100	100	100	100	100	100	100	100	100
GCA_019092765.1	100	100	100	100	.	100	98.7	.	.	.	.	.	100	99.91	100	99.78	100	100	100	.	100	100	100	99.65	100	100	100	100	100	100	100	100	100	100	100	100	100	100	100	100	100	100	100	100	100	100	100	100	100
GCA_019092805.1	100	100	100	89.3	.	100	98.7	.	.	.	.	.	100	99.91	100	100	100	100	100	.	100	100	100	100	100	100	100	100	100	100	100	100	100	100	100	100	100	100	100	100	100	100	100	100	100	100	100	100	100
GCA_019092825.1	100	100	100	94.24	.	100	98.7	.	.	.	.	.	100	99.91	100	99.78	100	100	100	.	100	100	100	100	100	100	100	100	100	100	100	100	100	100	100	100	100	100	100	100	100	100	100	100	100	100	100	100	100
GCA_019092835.1	100	100	100	94.24	.	100	98.7	.	.	.	.	.	100	99.91	100	99.78	100	100	100	.	100	100	100	100	100	100	100	100	100	100	100	100	100	100	100	100	100	100	100	100	100	100	100	100	100	100	100	100	100
GCA_019092945.1	100	100	100	100	.	100	98.7	.	.	.	.	.	100	99.91	100	100	100	100	100	.	100	100	100	99.6	100	100	100	100	100	100	100	100	100	100	100	100	100	100	100	100	100	100	100	100	100	100	100	100	100
GCA_019092965.1	100	100	100	94.24	.	100	98.7	.	.	.	.	.	100	99.91	100	99.78	100	100	100	.	100	100	100	100	100	100	100	100	100	100	100	100	100	100	100	100	100	100	100	100	100	100	100	100	100	100	100	100	100
GCA_019092975.1	100	100	100	94.24	.	100	98.7	.	.	.	.	.	100	99.91	100	99.78	100	100	100	.	100	100	100	100	100	100	100	100	100	100	100	100	100	100	100	100	100	100	100	100	100	100	100	100	100	100	100	100	100
GCA_019093025.1	100	100	100	100	.	100	98.7	.	.	.	.	.	100	99.91	100	100	100	100	100	.	100	100	100	100	100	100	100	100	100	100	100	100	100	100	100	100	100	100	100	100	100	100	100	100	100	100	100	100	100
GCA_019093035.1	100	100	100	89.3	.	100	98.7	.	.	.	.	.	100	99.74	100	100	100	100	100	.	100	100	100	100	100	100	100	100	100	100	100	100	100	100	100	100	100	100	100	100	100	100	100	100	100	100	100	100	100
GCA_019093085.1	100	100	100	100	.	100	98.7	.	.	.	.	.	100	99.91	100	100	100	100	100	.	100	100	100	100	100	100	100	100	100	100	100	100	100	100	100	100	100	100	100	100	100	100	100	100	100	100	100	100	100
GCA_019093095.1	100	100	100	100	.	100	98.7	.	.	.	.	.	100	99.91	100	100	100	100	100	.	100	100	100	100	100	100	100	100	100	100	100	100	100	100	100	100	100	100	100	100	100	100	100	100	100	100	100	100	100
GCA_019093125.1	100	100	100	100	.	100	98.7	.	.	.	.	.	100	99.74	100	100	100	100	100	.	100	100	100	100	100	100	100	100	100	100	100	100	100	100	100	100	100	100	100	100	100	100	100	100	100	100	100	100	100
GCA_019093145.1	100	100	100	100	.	100	98.7	.	.	.	.	.	100	99.74	100	100	100	100	100	.	100	100	100	100	100	100	100	100	100	100	100	100	100	100	100	100	100	100	100	100	100	100	100	100	100	100	100	100	100
GCA_019093165.1	100	100	100	100	.	100	98.7	.	.	.	.	.	100	99.91	100	100	100	100	100	.	100	100	100	100	100	100	100	100	100	100	100	100	100	100	100	100	100	100	100	100	100	100	100	100	100	100	100	100	100
GCA_019093175.1	100	100	100	94.24	.	100	98.7	.	.	.	.	.	100	99.91	100	99.78	100	100	100	.	100	100	100	100	100	100	100	100	100	100	100	100	100	100	100	100	100	100	100	100	100	100	100	100	100	100	100	100	100
GCA_019093205.1	100	100	100	100	.	100	98.7	.	.	.	.	.	100	99.74	100	100	100	100	100	.	100	100	100	100	100	100	100	100	100	100	100	100	100	100	100	100	100	100	100	100	100	100	100	100	100	100	100	100	100
GCA_019400805.1	100	100	100	99.59	100	100	98.7	.	.	.	.	.	100	99.91	100	100	100	100	100	98.3	100	100	100	100	100	100	100	100	100	100	100	100	100	100	100	100	100	100	100	100	100	100	100	100	100	100	100	100	100
GCA_019400815.1	100	100	100	99.59	100	100	98.7	.	.	.	.	.	100	99.91	100	100	100	100	100	.	100	100	100	100	100	100	100	100	100	100	100	100	100	100	100	100	100	100	100	100	100	100	100	100	100	100	100	100	100
GCA_019780445.1	100	100	100	95.47	100	100	98.7	.	.	.	.	.	100	99.91	100	100	100	100	100	.	100	100	100	100	100	100	100	100	100	100	100	100	100	100	100	100	100	100	100	100	100	100	100	100	100	100	100	100	100
GCA_020103235.1	100	100	100	94.24	.	100	98.7	.	.	.	.	.	100	99.91	100	99.78	100	100	100	.	100	100	100	100	100	100	100	100	100	100	100	100	100	100	100	100	100	100	100	100	100	100	100	100	100	100	100	100	100
GCA_023162665.1	100	100	100	99.59	100	100	98.7	.	.	.	.	.	100	99.91	100	100	100	100	100	.	100	100	100	99.65	100	100	100	100	100	100	100	100	100	100	100	100	100	100	100	100	100	100	100	100	100	100	100	100	100
GCA_023163045.1	100	100	100	100	100	100	98.7	.	.	.	.	.	100	100	100	100	100	100	100	98.3	100	100	100	99.65	100	100	100	100	100	100	100	100	100	98.42	100	100	100	100	100	100	100	100	100	100	100	100	100	100	100
GCA_023163205.1	100	100	100	99.59	100	100	98.7	.	.	.	.	.	100	99.91	100	100	100	100	100	.	100	100	100	99.65	100	100	100	100	100	100	100	100	100	100	100	100	100	100	100	100	100	100	100	100	100	100	100	100	100
GCA_023163445.1	100	100	100	95.47	100	100	98.7	.	.	.	.	.	100	100	100	100	100	100	100	.	100	100	100	100	100	100	100	100	100	100	100	100	100	100	100	100	100	100	100	100	100	100	100	100	100	100	100	100	100
GCA_023163465.1	100	100	100	95.47	100	100	98.7	.	.	.	.	.	100	100	100	100	100	100	100	.	100	100	100	97.33	100	100	100	100	100	100	100	100	100	100	100	100	100	100	100	100	100	100	100	100	100	100	100	100	100
GCA_023163485.1	100	100	100	100	100	100	98.7	.	.	.	.	.	100	99.91	100	100	100	100	100	.	100	100	100	100	100	100	100	100	100	100	100	100	100	98.42	100	100	100	100	100	100	100	100	100	100	100	100	100	100	100
GCA_023163565.1	100	100	100	99.59	100	100	98.7	.	.	.	.	.	100	99.91	100	100	100	100	100	98.3	100	100	100	100	100	100	100	100	100	100	100	100	100	100	100	100	100	100	100	100	100	100	100	100	100	100	100	100	100
GCA_023163585.1	100	100	100	99.59	100	100	98.7	.	.	.	.	.	100	100	100	100	100	100	100	.	100	100	100	100	100	100	100	100	100	100	100	100	100	100	100	100	100	100	100	100	100	100	100	100	100	100	100	100	100
GCA_023164025.1	100	100	.	.	100	100	98.7	.	.	.	.	.	100	100	100	100	100	100	100	98.3	.	100	100	99.65	100	100	100	100	100	100	100	100	100	100	100	100	100	100	100	100	100	100	100	100	100	100	100	100	100
GCA_023164425.1	100	100	100	99.59	100	100	98.7	.	.	.	.	.	100	100	100	100	100	100	100	99.23	100	100	100	99.65	100	100	100	100	100	100	100	100	100	98.42	100	100	100	100	100	100	100	100	100	100	100	100	100	100	100
GCA_023164445.1	100	100	100	99.59	100	100	98.7	.	.	.	.	.	100	99.74	100	100	100	100	100	98.3	100	100	100	99.65	100	100	100	100	100	100	100	100	100	100	100	100	100	100	100	100	100	100	100	100	100	100	100	100	100
GCA_023164925.1	100	100	100	100	100	100	.	.	.	.	.	.	100	99.91	100	100	100	100	100	.	100	100	100	100	100	100	100	100	100	100	100	100	100	100	100	100	100	100	100	100	100	100	100	100	100	100	100	100	100
GCA_023166145.1	100	100	100	99.59	100	100	98.7	.	.	.	.	.	100	99.74	100	100	100	100	100	.	100	100	100	100	100	100	100	100	100	100	100	100	100	98.42	100	100	100	100	100	100	100	100	100	100	100	100	100	100	100
GCA_023166385.1	100	100	100	100	100	100	98.7	.	.	.	.	.	100	100	100	100	100	100	100	.	100	100	100	99.65	100	100	100	100	100	100	100	100	100	100	100	100	100	100	100	100	100	100	100	100	100	100	100	100	100
GCA_023167105.1	100	100	100	95.47	100	99.97	98.7	.	.	.	.	.	99.75	99.91	100	100	100	100	100	98.3	100	100	100	100	100	100	100	100	100	100	100	100	100	100	100	100	100	100	100	100	100	100	100	100	100	100	100	100	100
GCA_023167285.1	100	100	100	99.59	100	100	98.7	.	.	.	.	.	100	99.91	100	100	100	100	100	.	100	100	100	99.65	100	100	100	100	100	100	100	100	100	100	100	100	100	100	100	100	100	100	100	100	100	100	100	100	100
GCA_023167385.1	100	100	100	100	100	100	98.7	.	.	.	.	.	100	99.91	100	100	100	100	100	.	100	100	100	100	100	100	100	100	100	100	100	100	100	100	100	100	100	100	100	100	100	100	100	100	100	100	100	100	100
GCA_023167665.1	100	100	100	99.59	100	100	98.7	.	.	.	.	.	100	99.91	100	100	100	100	100	.	100	100	100	99.65	100	100	100	100	100	100	100	100	100	98.42	100	100	100	100	100	100	100	100	100	100	100	100	100	100	100
GCA_023167985.1	100	100	100	95.47	100	100	98.7	.	.	.	.	.	100	100	100	100	100	100	100	.	100	100	100	100	100	100	100	100	100	100	100	100	100	100	100	100	100	100	100	100	100	100	100	100	100	100	100	100	100
GCA_024105875.1	100	100	100	99.59	100	100	98.7	.	.	.	.	.	100	99.91	100	100	100	100	100	.	100	100	100	99.65	100	100	100	100	100	100	100	100	100	100	100	100	100	100	100	100	100	100	100	100	100	100	100	100	100
GCA_024105925.1	100	100	100	99.59	100	100	98.7	.	.	.	.	.	100	99.91	100	100	100	100	100	.	100	100	100	99.65	100	100	100	100	100	100	100	100	100	100	100	100	100	100	100	100	100	100	100	100	100	100	100	100	100
GCA_024105975.1	100	100	100	100	100	100	.	.	.	.	.	.	100	100	100	100	100	100	100	.	100	100	100	99.65	100	100	100	100	100	100	100	100	100	100	100	100	100	100	100	100	100	100	100	100	100	100	100	100	100
GCA_024106015.1	100	100	100	100	100	100	98.7	.	.	.	.	.	100	100	100	100	100	100	100	98.3	100	100	100	99.65	100	100	100	100	100	100	100	100	100	98.42	100	100	100	100	100	100	100	100	100	100	100	100	100	100	100
GCA_024106035.1	100	100	100	99.59	100	100	98.7	.	.	.	.	.	100	99.91	100	100	100	100	100	.	100	100	100	99.65	100	100	100	100	100	100	100	100	100	100	100	100	100	100	100	100	100	100	100	100	100	100	100	100	100
GCA_024106075.1	100	100	100	100	100	100	98.7	.	.	.	.	.	100	100	100	100	100	100	100	.	100	100	100	99.75	100	100	100	100	100	100	100	100	100	100	100	100	100	100	100	100	100	100	100	100	100	100	100	100	100
GCA_024106085.1	100	100	100	100	100	100	98.7	.	.	.	.	.	100	100	100	100	100	100	100	.	100	100	100	99.75	100	100	100	100	100	100	100	100	100	100	100	100	100	100	100	100	100	100	100	100	100	100	100	100	100
GCA_024106095.1	100	100	100	100	100	100	98.7	.	.	.	.	.	100	100	100	100	100	100	100	.	100	100	100	99.75	100	100	100	100	100	100	100	100	100	100	100	100	100	100	100	100	100	100	100	100	100	100	100	100	100
GCA_026613255.1	100	100	100	100	.	99.79	92.15	.	.	.	.	.	100	100	94.44	100	100	100	100	99.18	100	89.74	100	100	100	100	100	100	100	100	100	100	100	98.42	100	100	100	100	100	100	100	100	100	100	88.15	100	100	100	100
GCA_026613355.1	100	100	100	100	98.74	99.79	98.7	.	.	.	.	.	100	100	100	100	100	100	100	99.23	100	100	100	100	100	100	100	100	100	100	100	100	100	98.42	100	100	100	100	100	100	100	100	100	100	100	100	100	100	100
GCA_026613915.1	100	100	100	99.59	100	100	98.7	.	.	.	.	.	100	99.74	100	100	100	100	100	98.3	100	100	100	99.65	100	100	100	100	100	100	100	100	100	100	100	100	100	100	100	100	100	100	100	100	100	100	100	100	100
GCA_026614055.1	100	100	100	99.59	100	100	98.7	.	.	.	.	.	100	99.74	100	100	100	100	100	98.3	100	100	100	99.65	100	100	100	100	100	100	100	100	100	100	100	100	100	100	100	100	100	100	100	100	100	100	100	100	100
GCA_027921665.1	100	100	100	100	100	100	98.7	.	.	.	.	.	100	99.74	100	100	100	100	100	.	100	100	100	99.65	100	100	100	100	100	100	100	100	100	100	100	100	100	100	100	100	100	100	100	100	100	100	100	100	100
GCA_028487825.1	100	100	100	95.47	100	100	98.7	.	.	.	.	.	100	99.91	100	100	100	100	100	.	100	100	100	99.65	100	100	100	100	100	100	100	100	100	100	100	100	100	100	100	100	100	100	100	100	100	100	100	100	100
GCA_028487925.1	100	100	100	95.47	100	99.97	98.7	.	.	.	.	.	100	99.91	100	100	100	100	100	98.3	100	100	100	99.65	100	100	100	100	100	100	100	100	100	100	100	100	100	100	100	100	100	100	100	100	100	100	100	100	100
GCA_028490905.1	100	100	100	95.47	100	100	98.7	.	.	.	.	.	100	99.91	100	100	100	100	100	98.3	100	100	100	100	100	100	100	100	100	100	100	100	100	100	100	100	100	100	100	100	100	100	100	100	100	100	100	100	100
GCA_028493945.1	100	100	100	95.47	100	100	98.7	.	.	.	.	.	100	99.74	100	100	100	100	100	.	100	100	100	100	100	100	100	100	100	100	100	100	100	98.42	100	100	100	100	100	100	100	100	100	100	100	100	100	100	100
GCA_028496485.1	100	100	100	95.47	100	100	98.7	.	.	.	.	.	100	99.91	100	100	100	100	100	.	100	100	100	99.65	100	100	100	100	100	100	100	100	100	100	100	100	100	100	100	100	100	100	100	100	100	100	100	100	100
GCA_028497225.1	100	100	100	95.47	100	100	98.7	.	.	.	.	.	100	99.91	100	100	100	100	100	.	100	100	100	99.65	100	100	100	100	100	100	100	100	100	100	100	100	100	100	100	100	100	100	100	100	100	100	100	100	100
GCA_028497255.1	100	100	100	95.47	100	100	98.7	.	.	.	.	.	100	99.91	100	100	100	100	100	.	100	100	100	99.65	100	100	100	100	100	100	100	100	100	100	100	100	100	100	100	100	100	100	100	100	100	100	100	100	100
GCA_030710345.1	100	100	100	99.59	100	100	98.7	.	.	.	.	.	100	99.91	100	100	100	100	100	98.3	100	100	100	99.65	100	100	100	100	100	100	100	100	100	100	100	100	100	100	100	100	100	100	100	100	100	100	100	100	100
GCA_030718785.1	100	100	100	99.59	100	100	98.7	.	.	.	.	.	100	99.91	100	100	100	100	100	98.3	100	100	100	99.65	100	100	100	100	100	100	100	100	100	100	100	100	100	100	100	100	100	100	100	100	100	100	100	100	100
GCA_032255275.1	100	100	100	95.47	100	100	98.7	.	.	.	.	.	100	99.91	100	100	100	100	100	98.3	100	100	100	100	100	100	100	100	100	100	100	100	100	100	100	100	100	100	100	100	100	100	100	100	100	100	100	100	100
GCA_032287145.1	100	100	100	95.47	100	100	98.7	.	.	.	.	.	100	99.91	100	100	100	100	100	.	100	99.49	100	99.65	100	100	100	100	100	100	100	100	100	100	100	100	100	100	100	100	100	100	100	100	100	100	100	100	100
GCA_033803245.2	100	100	100	99.59	100	100	98.7	.	.	.	.	.	100	100	100	100	100	100	100	.	100	100	100	99.65	100	100	100	100	100	100	100	100	100	100	100	100	100	100	100	100	100	100	100	100	100	100	100	100	100
GCA_033952905.1	100	100	100	95.47	100	100	98.7	.	.	.	.	.	100	99.91	100	100	100	100	100	98.3	100	100	100	100	100	100	100	100	100	100	100	100	100	100	100	100	100	100	100	100	100	100	100	100	100	100	100	100	100
GCA_033953145.1	100	100	100	95.47	100	100	.	.	.	.	.	.	100	99.91	100	100	100	100	100	98.3	100	100	100	100	100	100	100	100	100	100	100	100	100	100	100	100	100	100	100	100	100	100	100	100	100	100	100	100	100
GCA_035782045.1	100	100	100	99.59	100	100	98.7	.	.	.	.	.	100	99.91	100	100	100	100	100	98.3	100	100	100	100	100	100	100	100	100	100	100	100	100	100	100	100	100	100	100	100	100	100	100	100	100	100	100	100	100
GCA_035782075.1	100	100	100	95.47	100	100	98.7	.	.	.	.	.	100	99.91	100	100	100	100	100	98.3	100	100	100	100	100	100	100	100	100	100	100	100	100	100	100	100	100	100	100	100	100	100	100	100	100	100	100	100	100
GCA_035782095.1	100	100	100	95.47	100	100	98.7	.	.	.	.	.	100	99.91	100	100	100	100	100	.	100	100	100	99.65	100	100	100	100	100	100	100	100	100	100	100	100	100	100	100	100	100	100	100	100	100	100	100	100	100
GCA_037154355.1	100	100	100	95.47	100	100	.	.	.	.	.	.	100	99.91	100	100	100	100	100	98.3	100	100	100	99.65	100	100	100	100	100	100	100	100	100	100	100	100	100	100	100	100	100	100	100	100	100	100	100	100	100
GCA_040718895.1	100	100	100	95.47	100	100	98.7	.	.	.	.	.	100	99.91	100	100	100	100	100	99.23	100	100	100	100	100	100	100	100	100	100	100	100	100	100	100	100	100	100	100	100	100	100	100	100	100	100	100	100	100
GCA_041004525.1	100	100	100	99.59	100	100	98.7	.	.	.	.	.	100	99.91	100	100	100	100	100	.	100	100	100	100	100	100	100	100	100	100	100	100	100	100	100	100	100	100	100	100	100	100	100	100	100	100	100	100	100
GCA_041004535.1	100	100	100	100	100	100	98.7	.	.	.	.	.	100	100	100	100	100	100	100	.	100	93.59	100	100	100	100	100	100	100	100	100	100	100	100	100	100	100	100	100	100	100	100	100	100	100	100	100	100	100
GCA_041004565.1	100	100	100	99.59	100	100	100	.	.	.	.	.	100	99.91	100	100	100	100	100	.	100	100	100	99.65	100	100	100	100	100	100	100	100	100	98.42	100	100	100	100	100	100	100	100	100	100	100	100	100	100	100
GCA_041004625.1	100	100	100	99.59	100	100	98.7	.	.	.	.	.	100	100	100	100	100	100	100	99.23	100	100	100	99.65	100	100	100	100	100	100	100	100	100	98.42	100	100	100	100	100	100	100	100	100	100	100	100	100	100	100
GCA_041004665.1	100	100	100	99.59	98.74	100	93.3	.	.	.	.	.	100	99.74	100	100	100	100	100	99.23	100	100	100	99.65	100	100	100	100	100	100	100	100	100	100	100	100	100	100	100	100	100	100	100	100	100	100	100	100	100
GCA_041004745.1	100	100	100	99.59	100	100	98.7	.	.	.	.	.	100	99.91	100	100	100	100	100	98.3	100	100	100	100	100	100	100	100	100	100	100	100	100	100	100	100	100	100	100	100	100	100	100	100	100	100	100	100	100
GCA_041004825.1	100	100	100	99.59	100	99.97	98.7	.	.	.	.	.	100	99.91	100	100	100	100	100	.	100	.	100	100	100	100	100	100	100	100	100	100	100	100	100	100	100	100	100	100	100	100	100	100	100	100	100	99.15	100
GCA_041004845.1	100	100	100	99.59	100	100	98.7	.	.	.	.	.	100	99.91	100	100	100	100	100	99.23	100	100	100	100	100	100	100	100	100	100	100	100	100	100	100	100	100	100	100	100	100	100	100	100	100	100	100	100	100
GCA_041004955.1	100	100	100	100	100	100	98.7	.	.	.	.	.	100	99.91	100	100	100	100	100	98.3	100	100	100	100	100	100	100	100	100	100	100	100	100	98.42	100	100	100	100	100	100	100	100	100	100	100	100	100	100	100
GCA_041004975.1	100	100	100	99.59	100	100	98.7	.	.	.	.	.	100	99.91	100	100	100	100	100	.	100	100	100	99.65	100	100	100	100	100	100	100	100	100	98.42	100	100	100	100	100	100	100	100	100	100	100	100	100	100	100
GCA_041004995.1	100	100	100	99.59	100	100	98.7	.	.	.	.	.	100	99.91	100	100	100	100	100	.	100	100	100	100	100	100	100	100	100	100	100	100	100	100	100	100	100	100	100	100	100	100	100	100	100	100	100	100	100
GCA_041005035.1	100	100	100	99.59	100	100	98.7	.	.	.	.	.	100	99.91	100	100	100	100	100	98.3	100	100	100	99.65	100	100	100	98.97	100	100	100	100	100	100	100	100	100	100	100	100	100	100	100	100	100	100	100	100	100
GCA_041005135.1	100	100	100	95.47	.	100	98.65	.	.	.	.	.	99.75	99.91	100	100	100	100	100	.	100	100	100	99.65	100	100	100	100	100	100	100	100	100	100	100	100	100	100	100	100	100	100	100	100	100	100	100	100	100
GCA_041005155.1	100	100	100	95.47	100	100	98.7	.	.	.	.	.	100	99.91	100	100	100	100	100	99.23	100	100	100	100	100	100	100	100	100	100	100	100	100	100	100	100	100	100	100	100	100	100	100	100	100	100	100	100	100
GCA_041005235.1	100	100	100	100	100	99.97	98.7	.	.	.	.	.	100	99.91	100	100	100	100	100	.	100	100	100	99.65	100	100	100	100	100	100	100	100	100	100	100	100	100	100	100	100	100	100	100	100	100	100	100	100	100
GCA_041005255.1	100	100	100	99.59	100	100	100	.	.	.	.	.	100	99.91	100	100	100	100	100	98.3	100	100	100	99.65	100	100	100	100	100	100	100	100	100	100	100	100	100	100	100	100	100	100	100	100	100	100	100	100	100
GCA_041005295.1	100	100	100	99.59	100	100	92.15	.	.	.	.	.	100	99.91	100	100	100	100	100	.	100	100	100	100	100	100	100	100	100	100	100	100	100	100	100	100	100	100	100	100	100	100	100	100	100	100	100	100	100
GCA_041005315.1	100	100	100	99.59	100	100	98.7	.	.	.	.	.	100	99.91	100	100	100	100	100	98.3	100	100	100	99.65	100	100	100	98.97	100	100	100	100	100	100	100	100	100	100	100	100	100	100	100	100	100	100	100	100	100
GCA_041005405.1	100	100	100	95.47	100	100	98.7	.	.	.	.	.	100	99.91	100	100	100	100	100	99.07	100	100	100	100	100	100	100	100	100	100	100	100	100	100	100	100	100	100	100	100	100	100	100	100	100	100	100	100	100
GCA_041005445.1	100	100	100	100	99.37	100	98.7	.	.	.	.	.	100	99.91	100	100	100	100	100	.	100	100	100	99.65	100	100	100	100	100	100	100	100	100	100	100	100	100	100	100	100	100	100	100	100	100	100	100	100	100
GCA_041005545.1	100	100	.	.	100	100	.	.	.	.	.	.	100	99.91	100	100	100	100	100	.	.	.	100	100	100	100	100	100	100	100	100	100	100	98.42	100	100	100	100	100	100	100	100	100	100	100	100	100	100	100
GCA_041005565.1	100	100	100	100	100	100	98.7	.	.	.	.	.	100	99.91	100	100	100	100	100	.	100	100	100	100	100	100	100	100	100	100	100	100	100	100	100	100	100	100	100	100	100	100	100	100	100	100	100	100	100
GCA_041005585.1	100	100	100	99.59	100	100	98.7	.	.	.	.	.	100	99.91	100	100	100	100	100	.	100	100	100	99.65	100	100	100	100	100	100	100	100	100	100	100	100	100	100	100	100	100	100	100	100	100	100	100	100	100
GCA_041005605.1	100	100	100	99.59	100	100	98.7	.	.	.	.	.	100	99.91	100	100	100	100	100	.	100	100	100	99.65	100	100	100	100	100	100	100	100	100	100	100	100	100	100	100	100	100	100	100	100	100	100	100	100	100
GCA_041005625.1	100	100	100	99.59	100	100	98.7	.	.	.	.	.	100	99.74	100	100	100	100	100	98.3	.	.	100	99.65	100	100	100	100	100	100	100	100	100	100	100	100	100	100	100	100	100	100	100	100	100	100	100	100	100
GCA_041005645.1	100	100	100	95.47	100	99.97	.	.	.	.	.	.	99.75	99.91	100	100	100	100	100	98.3	100	100	100	100	100	100	100	100	100	100	100	100	100	100	100	100	100	100	100	100	100	100	100	100	100	100	100	100	100
GCA_041005665.1	100	100	100	99.59	100	100	98.7	.	.	.	.	.	100	99.91	100	100	100	100	100	.	100	100	100	100	100	100	100	100	100	100	100	100	100	100	100	100	100	100	100	100	100	100	100	100	100	100	100	100	100
GCA_041005725.1	100	100	100	95.47	100	100	94.46	99.38	100	99.64	100	97.96	99.75	99.91	100	100	100	100	100	98.3	100	100	100	100	100	100	100	100	100	100	100	100	100	100	100	100	100	100	100	100	100	100	100	100	100	100	100	100	100
GCA_041005745.1	100	100	100	99.59	100	100	94.46	.	.	.	.	.	100	99.91	100	100	100	100	100	98.3	100	100	100	99.65	100	100	100	100	100	100	100	100	100	100	100	100	100	100	100	100	100	100	100	100	100	100	100	100	100
GCA_041005765.1	100	100	100	99.59	100	100	98.7	.	.	.	.	.	100	99.91	100	100	100	100	100	98.3	100	100	100	99.65	100	100	100	100	100	100	100	100	100	100	100	100	100	100	100	100	100	100	100	100	100	100	100	100	100
GCA_041005785.1	100	100	.	.	100	100	.	.	.	.	.	.	100	99.91	100	100	100	100	100	.	.	.	100	100	100	100	100	100	100	100	100	100	100	98.42	100	100	100	100	100	100	100	100	100	100	100	100	100	100	100
GCA_041005925.1	100	100	100	99.59	100	100	98.7	.	.	.	.	.	100	99.91	100	100	100	100	100	.	100	100	100	99.65	100	100	100	100	100	100	100	100	100	98.42	100	100	100	100	100	100	100	100	100	100	100	100	100	100	100
GCA_041005975.1	100	100	100	100	100	99.79	.	.	.	.	.	.	100	100	100	100	100	100	100	99.23	100	100	100	100	100	100	100	100	100	100	100	100	100	98.42	100	100	100	100	100	100	100	100	100	100	100	100	100	100	100
GCA_041006005.1	100	100	100	95.47	.	100	98.65	.	.	.	.	.	99.75	99.91	100	100	100	100	100	.	100	97.18	100	99.65	100	100	100	100	100	100	100	100	100	100	100	100	100	100	100	100	100	100	100	100	100	100	100	100	100
GCA_041006165.1	100	100	100	99.59	100	99.97	98.7	.	.	.	.	.	100	99.91	100	100	100	100	100	98.3	100	100	100	99.65	100	100	100	100	100	100	100	100	100	100	100	100	100	100	100	100	100	100	100	100	100	100	100	100	100
GCA_041447535.1	100	100	100	95.47	100	100	95.42	.	.	.	.	.	100	99.91	100	100	100	100	100	.	100	100	100	99.65	100	100	100	100	100	100	100	100	100	100	100	100	100	100	100	100	100	100	100	100	100	100	100	100	100
GCA_042700635.1	100	100	100	100	100	100	.	.	.	.	.	.	100	100	100	100	100	100	100	.	100	100	100	99.65	100	100	100	100	100	100	100	100	100	100	100	100	100	100	100	100	100	100	100	100	100	100	100	100	100
GCA_042700655.1	100	100	100	99.59	100	98.89	98.7	.	.	.	.	.	100	100	100	100	100	100	100	.	100	100	100	100	100	100	100	100	100	100	100	100	100	100	100	100	100	100	100	100	100	100	100	100	100	100	100	100	100
GCA_042705445.1	100	100	100	99.59	94.7	100	98.7	.	.	.	.	.	100	100	100	100	100	100	100	99.23	100	100	100	100	100	100	100	100	100	100	100	100	100	98.42	100	100	100	100	100	100	100	100	100	100	100	100	100	99.15	100
GCA_043002275.1	100	100	100	95.47	100	100	98.7	.	.	.	.	.	100	99.91	100	100	100	100	100	98.3	100	100	100	99.65	100	100	100	100	100	100	100	100	100	100	100	100	100	100	100	100	100	100	100	100	100	100	100	100	100
GCA_043004685.1	100	100	100	99.59	100	100	98.7	.	.	.	.	.	100	99.91	100	100	100	100	100	.	100	100	100	99.65	100	100	100	100	100	100	100	100	100	100	100	100	100	100	100	100	100	100	100	100	100	100	100	100	100
GCA_043004705.1	100	100	100	95.47	100	100	98.7	.	.	.	.	.	100	99.91	100	100	100	100	100	.	100	100	100	99.75	100	100	100	100	100	100	100	100	100	100	100	100	99.91	100	100	100	100	100	100	100	100	100	100	100	100
GCA_043007915.1	100	100	100	94.24	100	100	98.7	.	.	.	.	.	100	99.91	100	100	100	100	100	99.23	100	100	100	99.65	100	100	100	100	100	100	100	100	100	100	100	100	100	100	100	100	100	100	100	100	100	100	100	100	100
GCA_043352035.1	100	100	100	99.59	100	100	98.7	.	.	.	.	.	100	100	100	100	100	100	100	98.3	100	100	100	99.65	100	100	100	100	100	100	100	100	100	100	100	100	100	100	100	100	100	100	100	100	100	100	100	100	100
GCA_045015845.1	100	100	100	99.59	100	100	98.7	.	.	.	.	.	100	99.91	100	100	100	100	100	.	100	100	100	99.65	100	100	100	100	100	100	100	100	100	100	100	100	100	100	100	100	100	100	.	.	100	100	100	100	100
GCA_045015915.1	100	100	100	100	100	100	98.7	.	.	.	.	.	100	99.91	100	100	100	100	100	.	100	100	100	100	100	100	100	100	100	100	100	100	100	100	100	100	100	100	100	100	100	100	100	100	100	100	100	100	100
GCA_045016245.1	100	100	100	99.59	96.46	100	98.7	.	.	.	.	.	100	99.91	100	100	100	100	100	98.3	100	97.18	100	100	100	100	100	100	100	100	100	100	100	100	100	100	100	100	100	100	100	100	100	100	100	100	100	100	100
GCA_045016265.1	100	100	100	99.59	100	100	98.7	.	.	.	.	.	100	99.91	100	100	100	100	100	98.3	100	98.72	100	100	100	100	100	100	100	100	100	100	100	100	100	100	100	100	100	100	100	100	100	100	100	100	100	100	100
GCA_045016285.1	100	100	.	.	100	.	98.7	.	.	.	.	.	100	99.91	100	100	100	100	100	98.3	.	100	100	99.65	100	100	100	100	100	100	100	100	100	100	100	100	100	100	100	100	100	100	100	100	100	100	100	100	100
GCA_045016305.1	100	100	100	95.47	100	99.44	98.7	.	.	.	.	.	100	99.91	100	100	100	100	100	98.3	100	98.63	100	100	100	100	100	100	100	100	100	100	100	100	100	100	100	100	100	100	100	100	100	100	100	100	100	100	100
GCA_045016505.1	100	100	100	99.59	100	100	98.7	.	.	.	.	.	100	99.91	100	100	100	100	100	.	100	95.04	100	99.65	100	100	100	100	100	100	100	100	100	100	100	100	100	100	100	100	100	100	100	100	100	100	100	100	100
GCA_045016605.1	100	100	100	93.83	100	100	98.7	.	.	.	.	.	100	100	100	100	100	100	100	.	100	93.42	100	99.75	100	100	100	100	100	100	100	100	100	98.42	100	100	100	100	100	100	100	100	100	100	100	100	100	100	100
GCA_045017415.1	100	100	100	99.59	100	100	98.7	.	.	.	.	.	100	100	100	100	100	100	100	.	100	100	100	99.65	100	100	100	100	100	100	100	100	100	100	100	100	100	100	100	100	100	100	100	100	100	100	100	100	100
GCA_045017425.1	100	100	100	99.59	100	100	98.7	.	.	.	.	.	100	99.91	100	100	100	100	100	98.3	100	100	100	100	100	100	100	100	100	100	100	100	100	100	100	100	100	100	100	100	100	100	100	100	100	100	100	100	100
GCA_045017455.1	100	100	100	99.59	100	100	98.7	.	.	.	.	.	100	99.91	100	100	100	100	100	.	100	100	100	100	100	100	100	100	100	100	100	100	100	100	100	100	100	100	100	100	100	100	100	100	100	100	100	99.15	100
GCA_045017475.1	100	100	100	99.59	100	100	98.7	.	.	.	.	.	100	100	100	100	100	100	100	98.3	100	100	100	100	100	100	100	100	100	100	100	100	100	100	100	100	100	100	100	100	100	100	100	100	100	100	100	100	100
GCA_045017495.1	100	100	100	99.59	100	100	98.7	.	.	.	.	.	100	100	100	100	100	100	100	98.3	100	100	100	100	100	100	100	100	100	100	100	100	100	100	100	100	100	100	100	100	100	100	100	100	100	100	100	100	100
GCA_045017515.1	100	100	100	95.47	100	100	98.7	.	.	.	.	.	100	99.91	100	100	100	100	100	99.07	100	100	100	99.65	100	100	100	100	100	100	100	100	100	100	100	100	100	100	100	100	100	100	100	100	100	100	100	100	100
GCA_045017535.1	100	100	100	94.24	100	100	98.7	.	.	.	.	.	100	99.91	100	100	100	100	100	98.3	100	91.28	100	100	100	100	100	100	100	100	100	100	100	100	100	100	100	100	100	100	100	100	100	100	100	100	100	100	100
GCA_045017555.1	100	100	100	99.59	100	100	98.7	.	.	.	.	.	100	100	100	100	100	100	100	.	100	100	100	100	100	100	100	100	100	100	100	100	100	100	100	100	100	100	100	100	100	100	100	100	100	100	100	100	100
GCA_045017795.1	100	100	100	99.59	100	98.85	98.7	.	.	.	.	.	100	100	100	100	100	100	100	.	100	100	100	100	100	100	100	100	100	100	100	100	100	100	100	100	100	100	100	100	100	100	100	100	100	100	100	100	100
GCA_045017815.1	100	100	100	99.59	100	98.89	98.7	.	.	.	.	.	100	100	100	100	100	100	100	.	100	100	100	100	100	100	100	100	100	100	100	100	100	100	100	100	100	100	100	100	100	100	100	100	100	100	100	100	100
GCA_045017835.1	100	100	100	99.59	100	98.89	98.7	.	.	.	.	.	100	100	100	100	100	100	100	.	100	100	100	100	100	100	100	100	100	100	100	100	100	100	100	100	100	100	100	100	100	100	100	100	100	100	100	100	100
GCA_045017855.1	100	100	100	99.59	100	95.82	98.7	.	.	.	.	.	100	100	100	100	100	100	100	.	100	100	100	100	100	100	100	100	100	100	100	100	100	100	100	100	100	100	100	100	100	100	100	100	100	100	100	100	100
GCA_045018705.1	100	100	100	99.59	100	100	98.7	99.38	100	99.64	.	98.36	100	99.82	100	100	100	100	100	98.3	100	100	100	100	100	100	100	100	100	100	100	100	100	100	100	99.91	100	100	100	100	100	100	100	100	100	100	100	100	100
GCA_045018735.1	100	100	100	99.59	100	100	98.7	.	.	.	.	.	100	100	100	100	100	100	100	.	100	100	100	100	100	100	100	100	100	100	100	100	100	85.64	100	100	100	100	100	100	100	100	100	100	100	100	100	99.15	100
GCA_045018755.1	100	100	100	99.59	100	100	98.7	.	.	.	.	.	100	99.91	100	100	100	100	100	98.3	100	100	100	99.65	100	100	100	100	100	100	100	100	100	100	100	100	100	100	100	100	100	100	100	100	100	100	100	100	100
GCA_045018775.1	100	100	100	99.59	100	100	.	.	.	.	.	.	100	99.91	100	100	100	100	100	98.3	100	100	100	100	100	100	100	100	100	100	100	100	100	100	100	100	100	100	100	100	100	100	100	100	100	100	100	100	100
GCA_045018815.1	100	100	100	100	100	100	98.7	.	.	.	.	.	100	99.91	100	100	100	100	100	.	100	100	100	99.65	100	100	100	100	100	100	100	100	100	100	100	100	100	100	100	100	100	100	100	100	100	100	100	99.15	100
GCA_045018855.1	100	100	100	100	100	100	.	.	.	.	.	.	100	99.91	100	100	100	100	100	98.3	100	100	100	100	100	100	100	100	100	100	100	100	100	98.42	100	100	100	100	100	100	100	100	100	100	100	100	100	100	100
GCA_045182605.1	100	100	100	95.47	100	100	98.7	.	.	.	.	.	100	99.74	100	100	100	100	100	99.23	100	100	100	99.65	100	100	100	100	100	100	100	100	100	100	100	100	100	100	100	100	100	100	100	100	100	100	100	100	100
GCA_045182645.1	100	100	100	95.47	100	100	98.7	.	.	.	.	.	100	99.74	100	100	100	100	100	99.23	100	100	100	99.65	100	100	100	100	100	100	100	100	100	100	100	100	100	100	100	100	100	100	100	100	100	100	100	100	100
GCA_045182665.1	100	100	100	95.47	100	100	98.7	.	.	.	.	.	100	99.74	100	100	100	100	100	99.23	100	100	100	99.65	100	100	100	100	100	100	100	100	100	100	100	100	100	100	100	100	100	100	100	100	100	100	100	100	100
GCA_045182705.1	100	100	100	95.47	100	100	98.7	.	.	.	.	.	100	99.91	100	100	100	100	100	99.07	100	100	100	100	100	100	100	100	100	100	100	100	100	100	100	100	100	100	100	100	100	100	100	100	100	100	100	100	100
GCA_045182875.1	100	100	100	95.47	100	100	98.7	.	.	.	.	.	100	99.74	100	100	100	100	100	99.23	100	100	100	99.65	100	100	100	100	100	100	100	100	100	100	100	100	100	100	100	100	100	100	100	100	100	100	100	100	100
GCA_046529845.1	100	100	100	95.47	100	100	.	.	.	.	.	.	100	99.91	100	100	100	100	100	98.3	100	100	100	99.65	100	100	100	100	100	100	100	100	100	100	100	100	100	100	100	100	100	100	100	100	100	100	100	100	100
GCA_046530435.1	100	100	100	99.59	100	100	98.7	.	.	.	.	.	100	99.91	100	100	100	100	100	.	100	100	100	100	100	100	100	100	100	100	100	100	100	100	100	100	100	100	100	100	100	100	100	100	100	100	100	100	100
GCA_047251285.1	100	100	100	99.59	100	100	98.65	.	.	.	.	.	100	99.74	100	100	100	100	100	98.25	100	100	100	99.65	100	100	100	100	100	100	100	100	100	100	100	100	100	100	100	100	100	100	100	100	100	100	100	100	100
GCA_048551175.1	100	100	100	100	100	100	.	.	.	.	.	.	100	99.91	100	100	100	100	100	98.3	100	100	100	100	100	100	100	100	100	100	100	100	100	98.42	100	100	100	100	100	100	100	100	100	100	100	100	100	99.15	100
GCA_048551205.1	100	100	100	100	100	100	.	.	.	.	.	.	100	99.91	100	100	100	100	100	98.3	100	100	100	100	100	100	100	100	100	100	100	100	100	98.42	100	100	100	100	100	100	100	100	100	100	100	100	100	99.15	100
GCA_049266885.1	100	100	100	100	100	100	.	.	.	.	.	.	100	99.91	100	100	100	100	100	98.3	100	100	100	100	100	100	100	100	100	100	100	100	100	98.42	100	100	100	100	100	100	100	100	100	100	100	100	100	100	100
GCA_049266905.1	100	100	100	100	100	100	.	.	.	.	.	.	100	99.91	100	100	100	100	100	98.3	100	100	100	100	100	100	100	100	100	100	100	100	100	98.42	100	100	100	100	100	100	100	100	100	100	100	100	100	100	100
GCA_049268465.1	100	100	100	99.59	100	100	98.7	.	.	.	.	.	100	99.91	100	100	100	100	100	98.3	100	100	100	100	100	100	100	100	100	100	100	100	100	100	100	100	100	100	100	100	100	100	100	100	100	100	100	100	100
GCA_049268525.1	100	100	100	99.59	100	100	98.7	.	.	.	.	.	100	99.91	100	100	100	100	100	.	100	100	100	100	100	100	100	100	100	100	100	100	100	100	100	100	100	100	100	100	100	100	100	100	100	100	100	99.15	100
GCA_049269705.1	100	100	100	99.59	100	100	98.7	.	.	.	.	.	100	100	100	100	100	100	100	.	100	100	100	99.65	100	100	100	100	100	100	100	100	100	100	100	100	100	100	100	100	100	100	100	100	100	100	100	100	100
GCA_049269725.1	100	100	100	99.59	100	100	98.7	.	.	.	.	.	100	100	100	100	100	100	100	98.3	100	100	100	100	100	100	100	100	100	100	100	100	100	100	100	100	100	100	100	100	100	100	100	100	100	100	100	100	100
GCA_049269745.1	100	100	100	99.59	100	100	98.7	.	.	.	.	.	100	100	100	100	100	100	100	98.3	100	100	100	100	100	100	100	100	100	100	100	100	100	100	100	100	100	100	100	100	100	100	100	100	100	100	100	100	100
GCA_049336985.1	100	100	100	99.59	100	100	98.7	.	.	.	.	.	100	99.91	100	100	100	100	100	.	100	100	100	100	100	100	100	100	100	100	100	100	100	98.42	100	100	100	100	100	100	100	100	100	100	100	100	100	100	100
GCA_049343765.1	100	100	100	99.59	.	99.97	98.7	.	.	.	.	.	99.62	99.74	100	100	100	100	100	.	100	100	100	100	100	100	100	100	100	100	100	100	100	100	100	100	100	100	100	100	99.67	100	100	100	100	100	100	100	100
GCA_049391445.1	100	100	100	99.59	.	99.97	98.7	.	.	.	.	.	99.75	99.74	100	100	100	100	100	.	100	100	100	100	100	100	100	100	100	100	100	100	100	100	100	100	100	100	100	100	99.67	100	100	100	100	100	100	100	100
GCA_049391505.1	100	100	100	95.88	.	100	98.7	.	.	.	.	.	99.62	99.74	100	100	100	100	100	.	100	100	100	100	100	100	100	100	100	100	100	100	100	100	100	100	100	100	100	100	99.67	100	100	100	100	100	100	100	100
GCA_049391525.1	100	100	100	99.59	100	99.97	98.7	.	.	.	.	.	100	99.91	100	100	100	100	100	.	100	100	100	99.65	100	100	100	100	100	100	100	100	100	100	100	100	100	100	100	100	100	100	100	100	100	100	100	100	100
GCA_049391905.1	100	100	100	95.47	.	100	98.7	.	.	.	.	.	100	99.74	100	100	100	100	100	.	100	100	100	100	100	100	100	100	100	100	100	100	100	100	100	100	100	100	100	100	100	100	100	100	100	100	100	100	100
GCA_049392115.1	100	100	100	100	.	100	98.65	.	.	.	.	.	99.75	99.91	100	100	100	100	100	.	100	100	100	100	100	100	100	100	100	100	100	100	100	100	100	100	100	100	100	100	100	100	100	100	100	100	100	100	100
GCA_049392145.1	100	100	100	100	100	100	.	.	.	.	.	.	100	99.91	100	100	100	100	100	88.61	100	100	100	100	100	100	100	100	100	100	100	100	100	98.42	100	100	100	100	100	100	100	100	100	100	100	100	100	100	100
GCA_049412985.1	100	100	100	99.59	100	100	98.7	.	.	.	.	.	100	99.91	100	100	100	100	100	.	100	100	100	99.65	100	100	100	100	100	100	100	100	100	100	100	100	100	100	100	100	100	100	100	100	100	100	100	100	100
GCA_049414605.1	100	.	100	99.59	100	100	98.7	.	.	.	.	.	.	99.91	100	100	100	100	100	.	100	100	100	99.65	100	100	100	100	100	100	100	100	100	100	100	100	100	100	100	100	100	100	100	100	100	100	100	100	100
GCA_049415285.1	100	100	100	100	100	100	.	.	.	.	.	.	100	99.91	100	100	100	100	100	98.3	100	100	100	100	100	100	100	100	100	100	100	100	100	98.42	100	100	100	100	100	100	100	100	100	100	100	100	100	100	100
GCA_900324435.1	100	100	100	99.59	100	98.96	98.7	.	.	.	.	.	100	99.91	100	100	100	100	100	.	100	100	100	100	100	100	100	100	100	100	100	100	100	100	100	100	100	100	100	100	100	100	100	100	100	100	100	100	100
GCA_900538065.1	100	100	100	95.47	100	100	98.7	.	.	.	.	.	100	99.91	100	100	100	100	100	99.18	100	100	100	99.65	100	100	100	100	100	100	100	100	100	100	100	100	100	100	100	100	100	100	100	100	100	100	100	100	100
[truncated: 104 more columns]

## Sheet: TableS3
Table S3. Gene coverage (%) of antibiotic resistance genes identified in the V. paracholerae genomes
Genome	APH(3'')-Ib	APH(3')-Ia	APH(6)-Id	CARB-3	CARB-7	CARB-9	CMY-59	CRP	DHA-1	EreA	OXA-2	QnrS2	QnrVC1	QnrVC4	QnrVC5	QnrVC7	SAT-2	Vibrio_cholerae_varG	aadA	aadA2	almE	almF	almG	catB9	dfrA1	dfrA12	dfrA15	dfrA23	dfrA31	dfrA32	dfrA6	dfrA8	floR	qacEdelta1	sul1	sul2	tet(A)	tet(C)	tet(G)
GCA_000221405.1	.	.	.	.	.	100	.	99.68	.	.	.	.	100	100	.	.	.	.	.	.	100	100	100	.	.	.	.	.	.	.	.	.	.	.	.	.	.	.	.
GCA_000303085.1	.	.	.	.	.	100	.	99.68	.	.	.	.	.	.	100	.	.	.	.	.	100	100	100	.	.	.	.	.	100	.	.	.	.	.	.	.	.	.	.
GCA_000348085.2	.	.	.	.	.	100	.	99.68	.	.	.	.	.	.	.	.	.	.	.	.	100	100	100	.	.	.	.	.	.	.	.	.	.	.	.	.	.	.	.
GCA_000438805.2	.	.	.	.	100	100	.	99.68	.	.	.	.	.	.	.	.	.	.	.	.	100	100	100	.	.	.	.	.	.	.	.	.	.	.	.	.	.	.	.
GCA_000737015.1	.	.	.	.	.	100	.	99.68	.	.	.	.	.	.	.	.	.	.	.	.	100	100	100	.	.	.	.	.	.	.	.	.	.	.	.	.	.	.	.
GCA_001402745.1	.	.	.	.	.	.	.	99.68	.	.	.	.	.	.	.	.	.	.	.	.	100	100	100	.	.	.	.	.	.	.	.	.	.	.	.	.	.	.	.
GCA_001857455.1	.	.	.	.	100	.	.	99.68	.	.	.	.	.	.	.	.	.	.	.	.	100	100	100	.	.	.	.	.	.	.	.	.	.	.	.	.	.	.	.
GCA_002097755.1	.	.	.	100	.	100	.	99.68	.	.	.	.	.	.	.	.	.	.	.	.	100	100	100	.	100	.	.	.	.	.	.	.	99.92	100	.	.	.	.	100
GCA_002097815.1	.	.	.	.	.	100	.	99.68	.	.	.	.	.	.	.	.	.	.	.	.	100	100	100	.	.	.	.	100	.	.	.	.	.	.	.	100	.	.	.
GCA_003057775.1	.	.	.	.	.	.	.	99.68	.	.	.	.	.	.	.	.	.	.	.	.	100	100	100	.	.	.	.	.	.	.	.	.	.	.	.	.	.	.	.
GCA_003311905.1	.	.	.	.	.	100	.	99.68	.	.	.	.	.	.	.	.	.	.	.	.	100	100	100	.	.	.	.	.	.	.	.	.	.	.	.	.	.	.	.
GCA_003311945.1	.	.	.	.	.	.	.	99.68	.	.	.	.	.	.	100	.	100	100	99.62	.	100	100	100	.	100	.	.	.	100	.	.	.	.	.	.	.	.	.	.
GCA_003311965.1	.	.	.	.	.	.	.	99.68	.	.	.	.	.	.	.	.	.	.	.	.	100	100	100	.	.	.	.	.	.	.	.	.	.	.	.	.	.	.	.
GCA_003311975.1	.	.	.	.	.	100	.	99.68	.	.	.	.	.	.	.	.	.	.	.	.	100	100	100	.	.	.	.	.	.	.	.	.	.	.	.	.	.	.	.
GCA_003312005.1	.	.	.	.	.	.	.	99.68	.	.	.	.	.	.	.	.	.	.	.	.	100	100	100	.	.	.	.	.	.	.	.	.	.	.	.	.	.	.	.
GCA_003312015.1	.	.	.	.	.	100	.	99.68	.	.	.	.	.	.	.	.	.	.	.	.	100	100	100	.	.	.	.	.	.	.	.	.	.	.	.	.	.	.	.
GCA_003312065.1	.	.	.	.	.	.	.	99.68	.	.	.	.	.	.	.	.	.	.	.	.	100	100	100	.	.	.	.	.	.	.	.	.	.	.	.	.	.	.	.
GCA_003312085.1	.	.	.	.	.	.	.	99.68	.	.	.	.	.	.	.	.	.	.	.	.	100	100	100	.	.	.	.	.	.	.	.	.	.	.	.	.	.	.	.
GCA_003312095.1	.	.	.	.	100	.	.	99.68	.	.	.	.	.	.	.	.	.	.	.	.	100	100	100	.	.	.	.	.	.	.	.	.	.	.	.	.	.	.	.
GCA_003585385.1	.	.	.	.	.	100	.	99.68	.	.	.	.	.	.	.	.	.	.	.	.	100	100	100	.	.	.	.	.	.	.	.	.	.	.	.	.	.	.	.
GCA_003716425.1	.	.	.	.	.	.	.	99.68	.	.	.	.	.	.	.	.	.	.	.	.	100	100	99.88	.	.	.	.	.	.	.	.	.	.	.	.	.	.	.	.
GCA_004117115.1	.	.	.	.	.	100	.	99.68	.	.	.	.	.	.	.	.	.	.	.	.	100	100	100	.	.	.	.	.	.	.	.	.	.	.	.	.	.	.	.
GCA_006803025.1	.	.	.	.	.	.	.	99.68	.	.	.	.	.	.	.	.	.	.	.	.	100	100	100	.	.	.	.	.	.	.	.	.	.	.	.	.	.	.	.
GCA_006803035.1	.	.	.	.	.	.	.	99.68	.	.	.	.	.	.	.	.	.	.	.	.	100	100	100	.	.	.	.	.	.	.	.	.	.	.	.	.	.	.	.
GCA_007623975.1	.	.	.	.	.	100	.	99.68	.	.	.	.	.	.	.	.	.	.	.	.	100	100	100	.	.	.	.	.	.	.	.	.	.	.	.	.	.	.	.
GCA_007624145.1	.	.	.	.	.	100	.	99.68	.	.	.	.	.	.	.	.	.	.	.	.	100	100	100	.	.	.	.	.	.	.	.	.	.	.	.	.	.	.	.
GCA_008083255.1	.	.	.	.	99.88	.	.	99.68	.	.	.	.	.	.	.	.	.	.	.	.	100	100	100	100	.	.	.	.	.	.	.	.	.	.	.	.	.	.	.
GCA_008083585.1	.	.	.	.	.	.	.	99.68	.	.	.	.	.	.	.	.	.	.	.	.	100	100	100	.	.	.	.	.	.	.	.	.	.	.	.	.	.	.	.
GCA_008083665.1	.	.	.	.	.	100	.	99.68	.	.	.	.	.	.	.	.	.	.	.	.	100	100	100	.	.	.	.	.	.	.	.	.	.	.	.	.	.	.	.
GCA_008083685.1	.	.	.	.	.	.	.	99.68	.	.	.	.	.	.	.	.	.	.	.	.	100	100	100	.	.	.	.	.	.	.	.	.	.	.	.	.	.	.	.
GCA_008083755.1	.	.	.	.	.	100	.	99.68	.	.	.	.	.	.	.	.	.	.	.	.	100	100	100	.	.	.	.	.	.	.	.	.	.	.	.	.	.	.	.
GCA_008083855.1	.	.	.	.	.	100	.	99.68	.	.	.	.	.	.	.	.	.	.	.	.	100	100	100	.	.	.	.	.	.	.	.	.	.	.	.	.	.	.	.
GCA_008084075.1	.	.	.	.	.	100	.	99.68	.	.	.	.	.	.	.	.	.	.	.	.	100	100	100	.	.	.	.	.	.	.	.	.	.	.	.	.	.	.	.
GCA_008084325.1	.	.	.	.	.	100	.	99.68	.	.	.	.	.	.	.	.	.	.	.	.	100	100	100	.	.	.	.	.	.	.	.	.	.	.	.	.	.	.	.
GCA_008084595.1	.	.	.	.	.	100	.	99.68	.	.	.	.	.	.	.	.	.	100	.	.	100	100	100	.	.	.	.	.	.	.	.	.	.	.	.	.	.	.	.
GCA_008084835.1	.	.	.	.	99.88	.	.	99.68	.	.	.	.	.	.	.	.	.	.	.	.	100	100	100	.	.	.	.	.	.	.	.	.	.	.	.	.	.	.	.
GCA_009898195.1	.	.	.	.	.	100	.	99.68	.	.	.	.	.	.	.	.	.	.	.	.	100	100	100	.	.	.	.	.	.	.	.	.	.	.	.	.	.	.	.
GCA_009898205.1	.	.	.	.	.	100	.	99.68	.	.	.	.	.	.	.	.	.	.	.	.	100	100	100	.	.	.	.	.	.	.	.	.	.	.	.	.	.	.	.
GCA_013414375.1	.	.	.	.	.	.	.	99.68	.	.	.	.	.	.	.	.	.	.	.	.	100	100	100	.	.	.	.	.	.	.	.	.	.	.	.	.	.	.	.
GCA_013414405.1	.	.	.	.	.	.	.	99.68	.	.	.	.	100	.	.	.	.	.	.	.	100	100	100	.	.	.	100	.	.	.	.	.	.	100	100	.	.	.	.
GCA_015816125.1	.	.	.	.	.	100.00;100.00	.	99.68	.	.	.	.	.	.	100.00;100.00	.	.	.	.	.	100	100	100	.	.	.	.	.	.	.	.	.	.	.	.	.	.	.	.
GCA_016456645.1	.	.	.	.	.	.	.	99.68	.	.	.	.	.	.	100	.	.	.	.	.	100	100	100	.	.	.	.	.	100	.	.	.	.	.	.	.	.	.	.
GCA_017169515.1	.	.	.	.	.	.	.	99.68	.	.	.	.	.	100	.	.	.	.	.	.	100	100	100	.	.	.	.	.	.	.	.	.	.	.	.	.	.	.	.
GCA_017169525.1	.	.	.	.	.	100	.	99.68	.	.	.	.	.	.	.	.	.	.	.	.	100	100	100	.	.	.	.	.	.	.	.	.	.	.	.	.	.	.	.
GCA_017169545.1	.	.	.	.	.	.	.	99.68	.	.	.	.	.	.	.	.	.	.	.	.	100	100	100	.	.	.	.	.	.	.	.	.	.	.	.	.	.	.	.
GCA_018035165.1	.	.	.	.	.	.	100	99.68	.	.	.	.	.	.	.	.	.	.	.	.	100	100	100	.	.	.	.	.	.	.	.	.	.	.	.	.	.	.	.
GCA_019092625.1	.	.	.	.	.	.	.	99.68	.	.	.	.	.	.	.	.	.	.	.	.	100	100	100	.	.	.	.	.	.	.	.	.	.	.	.	.	.	.	.
GCA_019092665.1	.	.	.	.	.	.	.	99.68	.	.	.	.	.	.	.	.	.	.	.	.	100	100	100	.	.	.	.	.	.	.	.	.	.	.	.	.	.	.	.
GCA_019092705.1	.	.	.	.	.	.	.	99.68	.	.	.	.	.	.	.	.	.	.	.	.	100	100	100	.	.	.	.	.	.	.	.	.	.	.	.	.	.	.	.
GCA_019092725.1	.	.	.	.	.	.	.	99.68	.	.	.	.	.	.	.	.	.	.	.	.	100	100	100	.	.	.	.	.	.	.	.	.	.	.	.	.	.	.	.
GCA_019092735.1	.	.	.	.	.	.	.	99.68	.	.	.	.	.	.	.	.	.	.	.	.	100	100	100	.	.	.	.	.	.	.	.	.	.	.	.	.	.	.	.
GCA_019092765.1	.	.	.	.	.	.	.	99.68	.	.	.	.	.	.	.	.	.	.	.	.	100	100	100	.	.	.	.	.	.	.	.	.	.	.	.	.	.	.	.
GCA_019092805.1	.	.	.	.	.	.	.	99.68	.	.	.	.	.	.	.	.	.	.	.	.	100	100	100	.	.	.	.	.	.	.	.	.	.	.	.	.	.	.	.
GCA_019092825.1	.	.	.	.	.	.	.	99.68	.	.	.	.	.	.	.	.	.	.	.	.	100	100	100	.	.	.	.	.	.	.	.	.	.	.	.	.	.	.	.
GCA_019092835.1	.	.	.	.	.	.	.	99.68	.	.	.	.	.	.	.	.	.	.	.	.	100	100	100	.	.	.	.	.	.	.	.	.	.	.	.	.	.	.	.
GCA_019092945.1	.	.	.	.	.	.	.	99.68	.	.	.	.	.	.	.	.	.	.	.	.	100	100	100	.	.	.	.	.	.	.	.	.	.	.	.	.	.	.	.
GCA_019092965.1	.	.	.	.	.	.	.	99.68	.	.	.	.	.	.	.	.	.	.	.	.	100	100	100	.	.	.	.	.	.	.	.	.	.	.	.	.	.	.	.
GCA_019092975.1	.	.	.	.	.	.	.	99.68	.	.	.	.	.	.	.	.	.	.	.	.	100	100	100	.	.	.	.	.	.	.	.	.	.	.	.	.	.	.	.
GCA_019093025.1	.	.	.	.	.	.	.	99.68	.	.	.	.	.	.	.	.	.	.	.	.	100	100	100	.	.	.	.	.	.	.	.	.	.	.	.	.	.	.	.
GCA_019093035.1	.	.	.	.	.	.	.	99.68	.	.	.	.	.	.	.	.	.	.	.	.	100	100	100	.	.	.	.	.	.	.	.	.	.	.	.	.	.	.	.
GCA_019093085.1	.	.	.	.	.	.	.	99.68	.	.	.	.	.	.	.	.	.	.	.	.	100	100	100	.	.	.	.	.	.	.	.	.	.	.	.	.	.	.	.
GCA_019093095.1	.	.	.	.	.	.	.	99.68	.	.	.	.	.	.	.	.	.	.	.	.	100	100	100	.	.	.	.	.	.	.	.	.	.	.	.	.	.	.	.
GCA_019093125.1	.	.	.	.	.	.	.	99.68	.	.	.	.	.	.	.	.	.	.	.	.	100	100	100	.	.	.	.	.	.	.	.	.	.	.	.	.	.	.	.
GCA_019093145.1	.	.	.	.	.	.	.	99.68	.	.	.	.	.	.	.	.	.	.	.	.	100	100	100	.	.	.	.	.	.	.	.	.	.	.	.	.	.	.	.
GCA_019093165.1	.	.	.	.	.	.	.	99.68	.	.	.	.	.	.	.	.	.	.	.	.	100	100	100	.	.	.	.	.	.	.	.	.	.	.	.	.	.	.	.
GCA_019093175.1	.	.	.	.	.	.	.	99.68	.	.	.	.	.	.	.	.	.	.	.	.	100	100	100	.	.	.	.	.	.	.	.	.	.	.	.	.	.	.	.
GCA_019093205.1	.	.	.	.	.	.	.	99.68	.	.	.	.	.	.	.	.	.	.	.	.	100	100	100	.	.	.	.	.	.	.	.	.	.	.	.	.	.	.	.
GCA_019400805.1	.	.	.	.	.	100	.	99.68	.	.	.	.	.	100	.	.	.	.	100	.	100	100	100	.	.	.	.	.	.	.	.	100	.	100	100	100	.	.	.
GCA_019400815.1	.	.	.	.	.	100	.	99.68	.	.	.	.	.	.	.	.	.	.	.	.	100	100	100	.	.	.	.	.	.	.	.	.	.	.	.	.	.	.	.
GCA_019780445.1	.	.	.	.	.	.	.	99.68	.	.	.	.	.	.	.	.	.	.	.	.	100	100	100	.	.	.	.	.	.	.	.	.	.	.	.	.	.	.	.
GCA_020103235.1	.	.	.	.	.	.	.	99.68	.	.	.	.	.	.	.	.	.	.	.	.	100	100	100	.	.	.	.	.	.	.	.	.	.	.	.	.	.	.	.
GCA_023162665.1	.	.	.	.	.	100	.	99.68	.	.	.	.	.	.	.	.	.	.	.	.	100	100	100	.	.	.	.	.	.	.	.	.	.	.	.	.	.	.	.
GCA_023163045.1	.	.	.	.	.	.	.	99.68	.	.	.	.	.	.	.	.	.	.	.	.	100	100	100	.	.	.	.	.	.	.	.	.	.	.	.	.	.	.	.
GCA_023163205.1	.	.	.	.	.	100	.	99.68	.	.	.	.	.	.	.	.	.	.	.	.	100	100	100	.	.	.	.	.	.	.	.	.	.	.	.	.	.	.	.
GCA_023163445.1	.	.	.	.	.	100	.	99.68	.	.	.	.	.	.	.	.	.	.	.	.	100	100	100	.	.	.	.	.	.	.	.	.	.	.	.	.	.	.	.
GCA_023163465.1	.	.	.	.	.	100	.	99.68	.	.	.	.	.	.	.	.	.	.	.	.	100	100	100	.	.	.	.	.	.	.	.	.	.	.	.	.	.	.	.
GCA_023163485.1	.	.	.	.	.	.	.	99.68	.	.	.	.	.	.	.	.	.	.	.	.	100	100	100	.	.	.	.	.	.	.	.	.	.	.	.	.	.	.	.
GCA_023163565.1	.	.	.	.	.	100	.	99.68	.	.	.	.	.	.	.	.	.	.	.	.	100	100	100	.	.	.	.	.	.	.	.	.	.	.	.	.	.	.	.
GCA_023163585.1	.	.	.	.	.	100	.	99.68	.	.	.	.	.	.	.	.	.	.	.	.	100	100	100	.	.	.	.	.	.	.	.	.	.	.	.	.	.	.	.
GCA_023164025.1	.	.	.	.	.	100	.	99.68	.	.	.	.	.	.	.	.	.	.	.	.	100	100	100	.	.	.	.	.	.	.	.	.	.	.	.	.	.	.	.
GCA_023164425.1	.	.	.	.	.	100	.	99.68	.	.	.	.	.	.	.	.	.	.	.	.	100	100	100	.	.	.	.	.	.	.	.	.	.	.	.	.	.	.	.
GCA_023164445.1	.	.	.	.	.	100	.	99.68	.	.	.	.	.	.	.	.	.	.	.	.	100	100	100	.	.	.	.	.	.	.	.	.	.	.	.	.	.	.	.
GCA_023164925.1	.	.	.	.	.	.	.	99.68	.	.	.	.	.	.	.	.	.	.	.	.	100	.	100	.	.	.	.	.	.	.	.	.	.	.	.	100	.	.	.
GCA_023166145.1	.	.	.	.	.	100	.	99.68	.	.	.	.	.	.	.	.	.	100	.	.	100	100	100	.	.	.	.	.	.	.	.	.	.	.	.	.	.	.	.
GCA_023166385.1	.	.	.	.	100	.	.	99.21	.	.	.	.	.	.	.	.	.	.	.	.	100	100	100	.	.	.	.	.	.	.	.	.	.	.	.	.	.	.	.
GCA_023167105.1	.	.	.	.	.	.	.	99.68	.	.	.	.	.	.	.	.	.	.	.	.	100	100	99.88	.	.	.	.	.	.	.	.	.	.	.	.	.	.	.	.
GCA_023167285.1	.	.	.	.	.	100	.	99.68	.	.	.	.	.	.	.	.	.	.	.	.	100	100	100	.	.	.	.	.	.	.	.	.	.	.	.	.	.	.	.
GCA_023167385.1	.	.	.	.	.	100	.	99.68	.	.	.	.	.	.	.	.	.	.	.	.	100	100	100	.	.	.	.	.	.	.	.	.	.	.	.	.	.	.	.
GCA_023167665.1	.	.	.	.	.	100	.	99.68	.	.	.	.	.	.	.	.	.	.	.	.	100	100	100	.	.	.	.	.	.	.	.	.	.	.	.	.	.	.	.
GCA_023167985.1	.	.	.	.	.	100	.	99.68	.	.	.	.	.	.	.	.	.	.	.	.	100	100	100	.	.	.	.	.	.	.	.	.	.	.	.	.	.	.	.
GCA_024105875.1	.	.	.	.	.	100	.	99.68	.	.	.	.	.	.	.	.	.	.	.	.	100	100	100	.	.	.	.	.	.	.	.	.	.	.	.	.	.	.	.
GCA_024105925.1	.	.	.	.	.	100	.	99.68	.	.	.	.	.	.	.	.	.	.	.	.	100	100	100	.	.	.	.	.	.	.	.	.	.	.	.	.	.	.	.
GCA_024105975.1	.	.	.	.	.	.	.	99.68	.	.	.	.	.	.	.	.	.	.	.	.	100	100	100	.	.	.	.	.	.	.	.	.	.	.	.	100	.	.	.
GCA_024106015.1	.	.	.	.	.	100	.	99.68	.	.	.	.	.	.	.	.	.	.	.	.	100	100	100	.	.	.	.	.	.	.	.	.	.	.	.	.	.	.	.
GCA_024106035.1	.	.	.	.	.	100	.	99.68	.	.	.	.	.	.	.	.	.	.	.	.	100	100	100	.	.	.	.	.	.	.	.	.	.	.	.	.	.	.	.
GCA_024106075.1	.	.	.	.	.	100	.	99.68	.	.	.	.	.	.	.	.	.	.	.	.	100	100	100	.	.	.	.	.	.	.	.	.	.	.	.	.	.	.	.
GCA_024106085.1	.	.	.	.	.	100	.	99.68	.	.	.	.	.	.	.	.	.	.	.	.	100	100	100	.	.	.	.	.	.	.	.	.	.	.	.	.	.	.	.
GCA_024106095.1	.	.	.	.	.	100	.	99.68	.	.	.	.	.	.	.	.	.	.	.	.	100	100	100	.	.	.	.	.	.	.	.	.	.	.	.	.	.	.	.
GCA_026613255.1	100	.	100	.	.	.	.	99.68	100	.	.	.	.	.	.	.	.	.	.	.	100	100	100	.	.	100	.	.	.	.	100.00;100.00	.	100	.	100	100	.	.	.
GCA_026613355.1	100	.	100	.	.	.	.	99.68	100	.	.	.	.	.	.	.	.	.	.	.	100	100	100	.	.	100	.	.	.	.	100.00;100.00	.	100	.	100	100	.	.	.
GCA_026613915.1	.	.	.	.	.	100	.	99.68	.	.	.	.	.	.	.	.	.	.	.	.	100	100	100	.	.	.	.	.	.	.	.	.	.	.	.	.	.	.	.
GCA_026614055.1	.	.	.	.	.	100	.	99.68	.	.	.	.	.	.	.	.	.	.	.	.	100	100	100	.	.	.	.	.	.	.	.	.	.	.	.	.	.	.	.
GCA_027921665.1	.	.	.	.	.	.	.	99.68	.	.	.	.	.	.	.	.	.	.	.	.	100	100	100	.	.	.	.	.	.	.	100	.	.	.	.	.	.	.	.
GCA_028487825.1	.	.	.	.	.	100	.	99.68	.	.	.	.	.	.	100	.	.	.	.	.	100	100	100	.	.	.	.	.	100	.	.	.	.	.	.	.	.	.	.
GCA_028487925.1	.	.	.	.	.	.	.	99.68	.	.	.	.	.	.	.	.	.	.	.	.	100	100	100	.	.	.	.	.	.	.	.	.	.	.	.	.	.	.	.
GCA_028490905.1	.	.	.	.	100	.	.	99.68	.	.	.	.	.	.	.	100	.	.	.	.	100	100	100	.	.	.	.	.	.	.	.	.	.	.	.	.	.	.	.
GCA_028493945.1	.	.	.	.	.	100	.	99.68	.	.	.	.	.	.	.	.	.	.	.	.	100	100	100	.	.	.	.	.	.	.	.	.	.	.	.	.	.	.	.
GCA_028496485.1	.	.	.	.	.	100	.	99.68	.	.	.	.	.	.	100	.	.	.	.	.	100.00;100.00	100.00;100.00	100.00;100.00	.	.	.	.	.	100	.	.	.	.	.	.	.	.	.	.
GCA_028497225.1	.	.	.	.	.	100	.	99.68	.	.	.	.	.	.	100	.	.	.	.	.	100.00;100.00	100.00;100.00	100.00;100.00	.	.	.	.	.	100	.	.	.	.	.	.	.	.	.	.
GCA_028497255.1	.	.	.	.	.	.	.	99.68	.	.	.	.	.	.	100	.	.	.	.	.	100	100	100	.	.	.	.	.	100	.	.	.	.	.	.	.	.	.	.
GCA_030710345.1	.	.	.	.	.	100	.	99.68	.	.	.	.	.	.	.	.	.	.	.	.	100	100	100	100	.	.	.	.	.	.	.	.	.	.	.	.	.	.	.
GCA_030718785.1	.	.	.	.	.	100	.	99.68	.	.	.	.	.	.	.	.	.	.	.	.	100	100	100	100	.	.	.	.	.	.	.	.	.	.	.	.	.	.	.
GCA_032255275.1	.	.	.	.	.	.	.	99.68	.	.	.	.	.	.	.	.	.	.	.	.	100.00;100.00	100.00;100.00	100.00;100.00	.	.	.	.	.	.	.	.	.	.	.	.	.	.	.	.
GCA_032287145.1	.	.	.	.	.	.	.	99.68	.	.	.	.	.	.	.	.	.	.	.	.	100.00;100.00	100.00;100.00	100.00;100.00	.	.	.	.	.	.	.	.	.	.	.	.	.	.	.	.
GCA_033803245.2	.	.	.	.	.	.	.	99.68	.	.	.	.	.	100	100	.	.	.	.	.	100	100	100	.	.	.	.	.	.	.	100	.	.	.	.	.	.	.	.
GCA_033952905.1	.	.	.	.	.	.	.	99.68	.	.	.	.	.	.	.	.	.	.	.	.	100.00;100.00	100.00;100.00	100.00;100.00	.	.	.	.	.	.	.	.	.	.	.	.	.	.	.	.
GCA_033953145.1	.	.	.	.	.	.	.	99.68	.	.	.	.	.	.	.	.	.	.	.	.	100.00;100.00	100.00;100.00	100.00;100.00	.	.	.	.	.	.	.	.	.	.	.	.	.	.	.	.
GCA_035782045.1	.	.	.	.	.	100	.	99.68	.	.	.	.	.	.	.	.	.	.	.	.	100	100	100	.	.	.	.	.	.	.	.	.	.	.	.	.	.	.	.
GCA_035782075.1	.	.	.	.	.	.	.	99.68	.	.	.	.	.	.	.	.	.	.	.	.	100	100	100	.	.	.	.	.	100	.	.	.	.	.	.	.	.	.	.
GCA_035782095.1	.	.	.	.	.	100	.	99.68	.	.	.	.	.	.	.	.	.	.	.	.	100	100	100	.	.	.	.	.	.	.	.	.	.	.	.	.	.	.	.
GCA_037154355.1	.	.	.	.	.	100	.	99.68	.	.	.	.	.	.	.	.	.	.	.	.	100	100	100	.	.	.	.	.	.	.	.	.	.	.	.	.	.	.	.
GCA_040718895.1	.	.	.	.	.	.	.	99.68	.	.	.	.	.	.	.	.	.	.	.	.	100	100	100	.	.	.	.	.	.	.	.	.	.	.	.	.	.	.	.
GCA_041004525.1	.	.	.	.	.	100.00;100.00	.	99.68	.	.	.	.	.	.	.	.	.	.	.	.	100.00;100.00	100.00;100.00	100.00;100.00	.	.	.	.	.	.	.	.	.	.	.	.	.	.	.	.
GCA_041004535.1	.	.	.	.	100.00;100.00	100.00;100.00	.	99.68	.	.	.	.	.	100.00;100.00	.	.	.	.	.	.	100.00;100.00	100.00;100.00	100.00;100.00	.	.	.	.	.	.	.	.	.	.	.	.	.	.	.	.
GCA_041004565.1	.	.	.	.	.	100.00;100.00	.	99.68	.	.	.	.	.	.	.	.	.	.	.	.	100	100	100	.	.	.	.	.	.	.	.	.	.	.	.	.	.	.	.
GCA_041004625.1	.	.	.	.	.	100.00;100.00	.	99.68	.	.	.	.	.	.	.	.	.	.	.	.	100	100	100	.	.	.	.	.	.	.	.	.	.	.	.	.	.	.	.
GCA_041004665.1	.	.	.	.	.	.	.	99.68	.	.	.	.	.	.	.	.	.	.	.	.	100	100	100	.	.	.	.	.	.	.	.	.	.	.	.	.	.	.	.
GCA_041004745.1	.	.	.	.	.	100.00;100.00	.	99.68	.	.	.	.	.	100.00;100.00	.	.	.	.	.	.	100.00;100.00	100.00;100.00	100.00;100.00	.	.	.	.	.	.	.	100.00;100.00	.	.	.	.	.	.	.	.
GCA_041004825.1	.	.	.	.	.	100.00;100.00	.	99.68	.	.	.	.	.	.	.	.	.	.	.	.	100.00;100.00	100.00;100.00	100.00;100.00	.	.	.	.	.	.	.	.	.	.	.	.	.	.	.	.
GCA_041004845.1	.	.	.	.	.	.	.	99.68	.	.	.	.	.	.	.	.	.	.	.	.	100.00;85.04;100.00	100.00;100.00;100.00	100.00;100.00	.	.	.	.	.	.	.	.	.	.	.	.	.	.	.	.
GCA_041004955.1	.	.	.	.	.	.	.	99.68	.	.	.	.	.	.	100.00;100.00	.	100.00;100.00	100.00;100.00	99.62;99.62	.	100	100	100	.	100.00;100.00	.	.	.	100.00;100.00	.	.	.	.	.	.	.	.	.	.
GCA_041004975.1	.	.	.	.	.	100.00;100.00	.	99.68	.	.	.	.	.	100.00;100.00	.	.	.	.	.	.	100	100	100	.	.	.	.	.	.	.	.	.	.	.	.	.	.	.	.
GCA_041004995.1	.	.	.	.	.	100.00;100.00	.	99.68	.	.	.	.	.	.	.	.	.	.	.	.	100	100	100	.	.	.	.	.	.	.	.	.	.	.	.	.	.	.	.
GCA_041005035.1	.	.	.	.	.	100.00;100.00	.	99.68	.	.	.	.	.	100.00;100.00;100.00	.	.	.	.	.	.	100	100	100	.	.	.	.	.	.	.	100.00;100.00	.	.	.	.	.	.	.	.
GCA_041005135.1	.	.	.	.	.	.	.	99.68	.	.	.	.	.	.	.	.	.	.	.	.	100	100	100	.	.	.	.	.	.	.	.	.	.	.	.	.	.	.	.
GCA_041005155.1	.	.	.	.	.	100.00;100.00	.	99.68	.	.	.	.	.	.	.	.	.	.	.	.	100	100	100	.	.	.	.	.	.	.	.	.	.	.	.	.	.	.	.
GCA_041005235.1	.	.	.	.	.	.	.	99.68	.	.	.	.	.	.	.	.	.	.	.	.	100.00;100.00	100.00;100.00	100.00;100.00	.	.	.	.	.	.	.	.	.	.	.	.	.	.	.	.
GCA_041005255.1	.	.	.	.	.	100.00;100.00	.	99.68	.	.	.	.	.	100.00;100.00	.	.	.	.	.	.	100.00;100.00;100.00	100.00;100.00;100.00	100.00;100.00;100.00	.	.	.	.	.	.	.	.	.	.	.	.	.	.	.	.
GCA_041005295.1	.	.	.	.	.	100.00;100.00	.	99.68	.	.	.	.	.	.	.	.	.	.	.	.	100.00;100.00	100.00;100.00	100.00;100.00	.	.	.	.	.	.	.	.	.	.	.	.	.	.	.	.
GCA_041005315.1	.	.	.	.	.	100.00;100.00	.	99.68	.	.	.	.	.	100.00;100.00	.	.	.	.	.	.	100	100	100	.	.	.	.	.	.	.	100.00;100.00	.	.	.	.	.	.	.	.
GCA_041005405.1	.	.	.	.	.	.	.	99.68	.	.	.	.	.	.	.	.	.	.	.	.	100	100	100	.	.	.	.	.	.	.	.	.	.	.	.	.	.	.	.
GCA_041005445.1	.	.	.	.	.	100.00;100.00	.	99.68	.	.	.	.	.	.	.	.	.	.	.	.	100	100	100	.	.	.	.	.	.	.	.	.	.	.	.	.	.	.	.
GCA_041005545.1	.	.	.	.	.	100.00;100.00	.	99.68	.	.	100.00;100.00	.	.	.	.	.	.	.	.	.	99.88	100	100	98.89;100.00	.	.	.	.	.	.	.	.	.	100.00;100.00	100.00;100.00	100.00;100.00	.	.	.
GCA_041005565.1	.	.	.	.	.	100.00;100.00	.	99.68	.	.	.	.	.	.	.	.	.	.	.	.	100	100	100	.	.	.	.	.	.	.	.	.	.	.	.	.	.	.	.
GCA_041005585.1	.	.	.	.	.	100.00;100.00	.	99.68	.	.	.	.	.	.	.	.	.	.	.	.	100	100	100	.	.	.	.	.	.	.	.	.	.	.	.	.	.	.	.
GCA_041005605.1	.	.	.	.	.	100.00;100.00	.	99.68	.	.	.	.	.	.	.	.	.	.	.	.	100	100	100	.	.	.	.	.	.	.	.	.	.	.	.	.	.	.	.
GCA_041005625.1	.	.	.	.	.	100.00;100.00	.	99.68	.	.	.	.	.	.	.	.	.	.	.	.	100	100	100	.	.	.	.	.	.	.	.	.	.	.	.	.	.	.	.
GCA_041005645.1	.	.	.	.	.	.	.	99.68	.	.	.	.	.	.	.	.	.	.	.	.	100	100	100	.	.	.	.	.	.	.	.	.	.	.	.	.	.	.	.
GCA_041005665.1	.	.	.	.	.	100.00;100.00	.	99.68	.	.	.	.	.	.	.	.	.	.	.	.	100	100	100	.	.	.	.	.	.	.	.	.	.	.	.	.	.	.	.
GCA_041005725.1	.	.	.	.	.	.	.	99.68	.	.	.	.	.	.	.	.	.	.	.	.	100	100	100	.	.	.	.	.	.	.	.	.	.	.	.	.	.	.	.
GCA_041005745.1	.	.	.	.	.	100.00;100.00	.	99.68	.	.	.	.	.	.	.	.	.	.	.	.	100	100	100	.	.	.	.	.	.	.	.	.	.	.	.	.	.	.	.
GCA_041005765.1	.	.	.	.	.	100.00;100.00	.	99.68	.	.	.	.	.	100.00;100.00	.	.	.	.	.	.	100.00;100.00	100.00;100.00	100.00;100.00	.	.	.	.	.	.	.	.	.	.	.	.	.	.	.	.
GCA_041005785.1	.	.	.	.	.	100.00;93.66	.	99.68	.	.	100.00;100.00	.	.	.	.	.	.	.	.	.	99.88	100	100	98.89;100.00	.	.	.	.	.	.	.	.	.	100.00;100.00	100.00;100.00	100.00;100.00	.	.	.
GCA_041005925.1	.	.	.	.	.	100.00;100.00	.	99.68	.	.	.	.	.	100.00;100.00	.	.	.	.	.	.	100	100	100	.	.	.	.	.	.	.	.	.	.	.	.	.	.	.	.
GCA_041005975.1	.	.	.	.	.	100.00;100.00	.	99.68	.	.	.	.	.	.	.	.	.	.	.	.	100.00;100.00	100.00;100.00	100.00;100.00	.	100.00;100.00	.	.	.	.	.	.	.	.	.	.	.	.	.	.
GCA_041006005.1	.	.	.	.	.	.	.	99.68	.	.	.	.	.	.	.	.	.	.	.	.	100	100	100	.	.	.	.	.	.	.	.	.	.	.	.	.	.	.	.
GCA_041006165.1	.	.	.	.	.	.	.	99.68	.	.	.	.	.	.	.	.	.	.	.	.	100	100	100	.	.	.	.	.	.	.	.	.	.	.	.	.	.	.	.
GCA_041447535.1	100	99.75	99.64	.	.	100	.	99.68	.	100	.	.	.	.	100	.	.	.	.	100	100	100	100	.	.	.	.	.	100	100	.	.	100	.	.	100	97.8	100	.
GCA_042700635.1	.	.	.	.	.	.	.	99.68	.	.	.	.	.	.	.	.	.	.	.	.	100	100	100	.	.	.	.	.	.	.	.	.	.	.	.	.	.	.	.
GCA_042700655.1	.	.	.	.	.	.	.	99.68	.	.	.	.	.	.	.	.	.	.	.	.	100	100	100	.	.	.	.	.	.	.	.	.	.	.	.	.	.	.	.
GCA_042705445.1	.	.	.	.	.	100.00;100.00	.	99.68	.	.	.	.	.	100.00;100.00	.	.	.	.	.	.	100.00;100.00	100.00;100.00	100.00;100.00	.	.	.	.	.	.	.	.	.	.	.	.	.	.	.	.
GCA_043002275.1	.	.	.	.	.	.	.	99.68	.	.	.	.	.	100.00;100.00	.	.	.	.	.	.	100.00;100.00	100.00;100.00	100.00;100.00	.	.	.	.	.	.	.	.	.	.	.	.	.	.	.	.
GCA_043004685.1	.	.	.	.	.	100.00;100.00	.	99.68	.	.	.	.	.	100.00;100.00	.	.	.	.	.	.	.	100.00;100.00	100.00;100.00	.	.	.	.	.	.	.	.	.	.	.	.	.	.	.	.
GCA_043004705.1	.	.	.	.	100.00;100.00	.	.	99.68	.	.	.	.	.	.	100.00;100.00	.	.	.	.	.	100.00;100.00	100.00;100.00	100.00;100.00	.	.	.	.	.	.	.	.	.	.	.	.	.	.	.	.
GCA_043007915.1	.	.	.	.	.	.	.	99.68	.	.	.	.	.	.	.	.	.	.	.	.	100.00;100.00	100.00;100.00	100.00;100.00	.	.	.	.	.	.	.	.	.	.	.	.	.	.	.	.
GCA_043352035.1	.	.	.	.	.	100	.	99.68	.	.	.	.	.	.	.	.	.	.	.	.	100	100	100	.	.	.	.	.	.	.	.	.	.	.	.	.	.	.	.
GCA_045015845.1	.	.	.	.	100.00;100.00	.	.	99.68	.	.	.	.	.	.	.	.	.	.	.	.	100.00;100.00	100.00;100.00	100.00;100.00	.	.	.	.	.	.	.	.	.	.	.	.	.	.	.	.
GCA_045015915.1	.	.	.	.	.	100.00;100.00	.	99.68	.	.	.	.	.	.	.	.	.	.	.	.	100.00;100.00	100.00;100.00	100.00;100.00	.	.	.	.	.	.	.	.	.	.	.	.	.	.	.	.
GCA_045016245.1	.	.	.	.	100.00;100.00	.	.	99.68	.	.	.	.	.	.	.	.	.	.	.	.	100.00;100.00	100.00;100.00	100.00;100.00	.	.	.	.	.	.	.	.	.	.	.	.	.	.	.	.
GCA_045016265.1	.	.	.	.	100.00;100.00	.	.	99.68	.	.	.	.	.	.	.	.	.	.	.	.	100.00;100.00	100.00;100.00	100.00;100.00	.	.	.	.	.	.	.	.	.	.	.	.	.	.	.	.
GCA_045016285.1	.	.	.	.	.	100.00;100.00	.	99.68	.	.	.	.	.	100.00;100.00	.	.	.	.	.	.	100.00;100.00	100.00;100.00	100.00;100.00	.	.	.	.	.	.	.	.	.	.	.	.	.	.	.	.
GCA_045016305.1	.	.	.	.	.	.	.	99.68	.	.	.	.	.	.	.	.	.	.	.	.	100.00;100.00	100.00;100.00	100.00;100.00	.	.	.	.	.	.	.	.	.	.	.	.	.	.	.	.
GCA_045016505.1	.	.	.	.	.	100.00;100.00	.	99.68	.	.	.	.	.	.	.	.	.	.	.	.	100.00;100.00	100.00;100.00	100.00;100.00	.	.	.	.	.	.	.	.	.	.	.	.	.	.	.	.
GCA_045016605.1	.	.	.	.	.	100.00;100.00	.	99.68	.	.	.	.	.	.	.	.	.	.	.	.	100.00;100.00	100.00;100.00	100.00;100.00	.	.	.	.	.	.	.	.	.	.	.	.	.	.	.	.
GCA_045017415.1	.	.	.	.	.	89.27;100.00;100.00	.	99.68	.	.	.	.	.	.	.	.	.	.	.	.	100	100	100	.	100.00;100.00	.	.	.	.	.	.	.	.	100.00;100.00	100.00;100.00	.	.	.	.
GCA_045017425.1	.	.	.	.	.	100.00;100.00	.	99.68	.	.	.	.	.	100.00;100.00	.	.	.	.	.	.	100	100	100	.	.	.	.	.	.	.	.	.	.	.	.	.	.	.	.
GCA_045017455.1	.	.	.	.	.	100.00;100.00	.	99.68	.	.	.	.	.	.	.	.	.	.	.	.	100	100	100	.	.	.	.	.	.	.	.	.	.	.	.	.	.	.	.
GCA_045017475.1	.	.	.	.	.	100.00;100.00	.	99.68	.	.	.	.	.	.	.	.	.	.	.	.	100	100	100	.	.	.	.	.	.	.	.	.	.	.	.	.	.	.	.
GCA_045017495.1	.	.	.	.	.	100.00;100.00	.	99.68	.	.	.	.	.	.	.	.	.	.	.	.	100	100	100	.	.	.	.	.	.	.	.	.	.	.	.	.	.	.	.
GCA_045017515.1	.	.	.	.	100.00;100.00;100.00	.	.	99.68	.	.	.	.	.	.	.	.	.	.	.	.	100	100	100	.	.	.	.	.	.	.	.	.	.	.	.	.	.	.	.
GCA_045017535.1	.	.	.	.	.	100.00;100.00	.	99.68	.	.	.	.	.	.	.	.	.	.	.	.	100	100	100	.	.	.	.	.	.	.	.	.	.	.	.	.	.	.	.
GCA_045017555.1	.	.	.	.	.	100.00;100.00	.	99.68	.	.	.	.	.	.	.	.	.	.	.	.	100	100	100	.	.	.	.	.	.	.	.	.	.	.	.	.	.	.	.
GCA_045017795.1	.	.	.	.	.	.	.	99.68	.	.	.	.	.	.	.	.	.	.	.	.	100	100	100	.	.	.	.	.	.	.	.	.	.	.	.	.	.	.	.
GCA_045017815.1	.	.	.	.	.	.	.	99.68	.	.	.	.	.	.	.	.	.	.	.	.	100	100	100	.	.	.	.	.	.	.	.	.	.	.	.	.	.	.	.
GCA_045017835.1	.	.	.	.	.	.	.	99.68	.	.	.	.	.	.	.	.	.	.	.	.	100	100	100	.	.	.	.	.	.	.	.	.	.	.	.	.	.	.	.
GCA_045017855.1	.	.	.	.	.	.	.	99.68	.	.	.	.	.	.	.	.	.	.	.	.	100	100	100	.	.	.	.	.	.	.	.	.	.	.	.	.	.	.	.
GCA_045018705.1	.	.	.	.	.	100.00;100.00	.	99.68	.	.	.	.	.	.	.	.	.	.	.	.	100	100	100	.	.	.	.	.	.	.	.	.	.	.	.	.	.	.	.
GCA_045018735.1	.	.	.	.	.	.	.	99.68	.	.	.	.	.	.	.	.	.	.	.	.	100	100	100	.	.	.	.	.	.	.	.	.	.	.	.	.	.	.	.
GCA_045018755.1	.	.	.	.	.	100.00;100.00	.	99.68	.	.	.	.	.	.	.	.	.	.	.	.	100	100	100	.	.	.	.	.	.	.	.	.	.	.	.	.	.	.	.
GCA_045018775.1	.	.	.	.	.	.	100.00;100.00	99.68	.	.	.	.	.	.	.	.	.	.	.	.	100	100	100	.	.	.	.	.	.	.	.	.	.	.	.	.	.	.	.
GCA_045018815.1	.	.	.	.	.	.	.	99.68	.	.	.	.	.	.	.	.	.	.	.	.	100	100	100	.	.	.	.	.	.	.	.	.	.	.	.	.	.	.	.
GCA_045018855.1	.	.	.	.	.	.	.	99.68	.	.	.	.	.	.	.	.	.	.	.	.	100	100	100	.	.	.	100.00;100.00	.	.	.	.	.	.	100.00;100.00	100.00;100.00	.	.	.	.
GCA_045182605.1	.	.	.	.	.	.	.	99.68	.	.	.	.	.	100.00;100.00	.	.	.	.	.	.	100	100	100	.	.	.	.	.	.	.	.	.	.	.	.	.	.	.	.
GCA_045182645.1	.	.	.	.	.	.	.	99.68	.	.	.	.	.	100.00;100.00	.	.	.	.	.	.	100	100	100	.	.	.	.	.	.	.	.	.	.	.	.	.	.	.	.
GCA_045182665.1	.	.	.	.	.	.	.	99.68	.	.	.	.	.	100.00;100.00	.	.	.	.	.	.	100	100	100	.	.	.	.	.	.	.	.	.	.	.	.	.	.	.	.
GCA_045182705.1	.	.	.	.	.	.	.	99.68	.	.	.	.	.	.	.	.	.	.	.	.	100	100	100	.	.	.	.	.	.	.	.	.	.	.	.	.	.	.	.
GCA_045182875.1	.	.	.	.	.	.	.	99.68	.	.	.	.	.	100.00;100.00	.	.	.	.	.	.	100	100	100	.	.	.	.	.	.	.	.	.	.	.	.	.	.	.	.
GCA_046529845.1	.	.	.	.	.	100.00;100.00	.	99.68	.	.	.	.	.	100.00;100.00	.	.	.	.	.	.	100.00;100.00	100.00;100.00	100.00;100.00	.	.	.	.	.	.	.	.	.	.	.	.	.	.	.	.
GCA_046530435.1	.	.	.	.	.	100.00;100.00	.	99.68	.	.	.	.	.	.	.	.	.	.	.	.	100.00;100.00	100.00;100.00	100.00;100.00	.	.	.	.	.	.	.	.	.	.	.	.	.	.	.	.
GCA_047251285.1	.	.	.	.	100.00;100.00	.	.	99.68	.	.	.	.	.	.	.	.	.	.	.	.	100.00;100.00	100.00;100.00	100.00;100.00	.	.	.	.	.	.	.	.	.	.	.	.	.	.	.	.
GCA_048551175.1	.	.	.	.	.	100	.	99.68	.	.	.	.	.	.	.	100	.	.	.	.	100	100	100	.	.	.	.	.	.	.	.	.	.	.	.	.	.	.	.
GCA_048551205.1	.	.	.	.	.	100	.	99.68	.	.	.	.	.	.	.	100	.	.	.	.	100	100	100	.	.	.	.	.	.	.	.	.	.	.	.	.	.	.	.
GCA_049266885.1	.	.	.	.	.	100.00;100.00	.	99.68	.	.	100.00;100.00;100.00	.	.	.	.	.	.	.	.	.	100.00;100.00	100.00;100.00	100.00;100.00	.	.	.	.	.	.	.	.	.	.	100.00;100.00;100.00	100.00;100.00;100.00	.	.	.	.
GCA_049266905.1	.	.	.	.	.	100.00;100.00;100.00	.	99.68	.	.	100.00;100.00	.	.	.	.	.	.	.	.	.	100.00;100.00	100.00;100.00	100.00;100.00	.	.	.	.	.	.	.	.	.	.	100.00;100.00	100.00;100.00	.	.	.	.
GCA_049268465.1	.	.	.	.	.	100.00;100.00	.	99.68	.	.	.	.	.	100.00;100.00	.	.	.	.	.	.	100.00;100.00	100.00;100.00	100.00;100.00	.	.	.	.	.	.	.	.	.	.	.	.	.	.	.	.
GCA_049268525.1	.	.	.	.	.	100.00;100.00	.	99.68	.	.	.	.	.	.	.	.	.	.	.	.	100.00;100.00	100.00;100.00	100.00;100.00	.	.	.	.	.	.	.	.	.	.	.	.	.	.	.	.
GCA_049269705.1	.	.	.	.	.	89.27;100.00;100.00	.	99.68	.	.	.	.	.	.	.	.	.	.	.	.	100.00;100.00	100.00;100.00	100.00;100.00	.	100.00;100.00	.	.	.	.	.	.	.	.	100.00;100.00	100.00;100.00	.	.	.	.
GCA_049269725.1	.	.	.	.	.	100.00;100.00	.	99.68	.	.	.	.	.	.	.	.	.	.	.	.	100.00;100.00	100.00;100.00	100.00;100.00	.	.	.	.	.	.	.	.	.	.	.	.	.	.	.	.
GCA_049269745.1	.	.	.	.	.	100.00;100.00	.	99.68	.	.	.	.	.	.	.	.	.	.	.	.	100.00;100.00	100.00;100.00	100.00;100.00	.	.	.	.	.	.	.	.	.	.	.	.	.	.	.	.
GCA_049336985.1	.	.	.	.	.	.	.	99.68	.	.	.	.	.	100.00;100.00	.	.	.	100.00;100.00	.	.	100.00;100.00	100.00;100.00	100.00;100.00	.	.	.	.	.	.	.	.	.	.	.	.	.	.	.	.
GCA_049343765.1	.	.	.	.	.	.	.	99.68	.	.	.	.	.	.	.	.	.	.	.	.	100.00;100.00;100.00	100.00;100.00;100.00	100.00;100.00;100.00	.	.	.	.	.	.	.	.	.	.	.	.	.	.	.	.
GCA_049391445.1	.	.	.	.	.	.	.	99.68	.	.	.	.	.	.	.	.	.	.	.	.	100.00;100.00	100.00;100.00	100.00;100.00	.	.	.	.	.	.	.	.	.	.	.	.	.	.	.	.
GCA_049391505.1	.	.	.	.	.	.	.	99.68	.	.	.	.	.	.	.	.	.	.	.	.	100.00;100.00	100.00;100.00	100.00;100.00	.	.	.	.	.	.	.	.	.	.	.	.	.	.	.	.
GCA_049391525.1	.	.	.	.	.	100.00;100.00	.	99.68	.	.	.	.	.	.	.	.	.	.	.	.	100.00;100.00	100.00;100.00	100.00;100.00	100.00;100.00	.	.	.	.	.	.	.	.	.	.	.	.	.	.	.
GCA_049391905.1	.	.	.	.	.	.	.	99.68	.	.	.	.	.	.	.	.	.	.	.	.	100.00;100.00	100.00;100.00	100.00;100.00	.	.	.	.	.	.	.	.	.	.	.	.	.	.	.	.
GCA_049392115.1	.	.	.	.	.	.	.	99.68	.	.	.	.	.	.	.	.	.	.	.	.	100.00;100.00	100.00;100.00	100.00;100.00	.	.	.	.	.	.	.	.	.	.	.	.	.	.	.	.
GCA_049392145.1	.	.	.	.	.	.	.	99.68	.	.	.	.	.	.	.	.	.	100.00;100.00	.	.	100.00;100.00	100.00;100.00	100.00;100.00	.	.	.	.	.	.	.	.	.	.	.	.	.	.	.	.
GCA_049412985.1	.	.	.	.	.	100.00;100.00	.	99.68	.	.	.	100.00;100.00	.	.	.	.	.	.	.	.	100.00;100.00	100.00;100.00	100.00;100.00	.	.	.	.	.	.	.	.	.	.	.	.	.	.	.	.
GCA_049414605.1	.	.	.	.	.	.	.	99.68	.	.	.	.	.	.	100.00;100.00	.	.	.	.	.	100.00;100.00	100.00;100.00;100.00	100.00;100.00	97.62;100.00	.	.	.	.	100.00;100.00	.	.	.	.	.	.	.	.	.	.
GCA_049415285.1	.	.	.	.	.	.	.	99.68	.	.	.	.	.	.	.	.	.	.	.	.	100.00;100.00;100.00	100.00;100.00;100.00	100.00;100.00;100.00	.	100.00;100.00	.	.	.	.	.	.	.	.	.	.	100.00;100.00	.	.	.
GCA_900324435.1	.	.	.	.	.	.	.	99.68	.	.	.	.	.	.	.	.	.	.	.	.	100	100	100	.	.	.	.	.	.	.	.	.	.	.	.	.	.	.	.
GCA_900538065.1	.	.	.	.	100	.	.	99.68	.	.	.	.	.	.	.	.	.	.	.	.	100	100	100	.	.	.	.	.	.	.	.	.	.	.	.	.	.	.	.
